# Supplementary material for: Fatty acid oxidation-induced HIF-1α activation facilitates hepatic urate synthesis through upregulating NT5C2 and XDH
Source: Life Metab. 2024 May 17;3(5):loae018. doi: 10.1093/lifemeta/loae018 (PMC11749550; doi:10.1093/lifemeta/loae018)
Supplement: loae018_suppl_Supplementary_Table_S2 [file loae018_suppl_Supplementary_Table_S2.xlsx]

## Sheet: RAW GSEA
KEGG_ALPHA_LINOLEIC_ACID_METABOLISM								KEGG_ARACHIDONIC_ACID_METABOLISM								KEGG_BIOSYNTHESIS_OF_UNSATURATED_FATTY_ACIDS								KEGG_ETHER_LIPID_METABOLISM								KEGG_FATTY_ACID_BIOSYNTHESIS								KEGG_FATTY_ACID_DEGRADATION								KEGG_FATTY_ACID_ELONGATION
NAME	SYMBOL	TITLE	RANK IN GENE LIST	RANK METRIC SCORE	RUNNING ES	CORE ENRICHMENT		NAME	SYMBOL	TITLE	RANK IN GENE LIST	RANK METRIC SCORE	RUNNING ES	CORE ENRICHMENT		NAME	SYMBOL	TITLE	RANK IN GENE LIST	RANK METRIC SCORE	RUNNING ES	CORE ENRICHMENT		NAME	SYMBOL	TITLE	RANK IN GENE LIST	RANK METRIC SCORE	RUNNING ES	CORE ENRICHMENT		NAME	SYMBOL	TITLE	RANK IN GENE LIST	RANK METRIC SCORE	RUNNING ES	CORE ENRICHMENT		NAME	SYMBOL	TITLE	RANK IN GENE LIST	RANK METRIC SCORE	RUNNING ES	CORE ENRICHMENT		NAME	SYMBOL
row_0	PLA2G2D	phospholipase A2 group IID [Source:HGNC Symbol;Acc:HGNC:9033]	219	1.29866	0.122409	No		row_0	LTC4S	leukotriene C4 synthase [Source:HGNC Symbol;Acc:HGNC:6719]	25	2.58496	0.114537	No		row_0	ACOT1	acyl-CoA thioesterase 1 [Source:HGNC Symbol;Acc:HGNC:33128]	714	0.55769	0.0953316	Yes		row_0	PLD4	phospholipase D family member 4 [Source:HGNC Symbol;Acc:HGNC:23792]	62	2	0.135842	Yes		row_0	ACSL5	acyl-CoA synthetase long chain family member 5 [Source:HGNC Symbol;Acc:HGNC:16526]	385	0.976465	0.129224	Yes		row_0	CYP4A22	cytochrome P450 family 4 subfamily A member 22 [Source:HGNC Symbol;Acc:HGNC:20575]	216	1.30875	0.113381	Yes		row_0	ACOT1
row_1	PLA2G4F	phospholipase A2 group IVF [Source:HGNC Symbol;Acc:HGNC:27396]	274	1.11548	0.23589	No		row_1	PLA2G2D	phospholipase A2 group IID [Source:HGNC Symbol;Acc:HGNC:9033]	219	1.29866	0.160837	No		row_1	ELOVL2	ELOVL fatty acid elongase 2 [Source:HGNC Symbol;Acc:HGNC:14416]	795	0.514573	0.219283	Yes		row_1	PLA2G2D	phospholipase A2 group IID [Source:HGNC Symbol;Acc:HGNC:9033]	219	1.29866	0.216843	Yes		row_1	ACSL4	acyl-CoA synthetase long chain family member 4 [Source:HGNC Symbol;Acc:HGNC:3571]	786	0.518021	0.185609	Yes		row_1	ACSL5	acyl-CoA synthetase long chain family member 5 [Source:HGNC Symbol;Acc:HGNC:16526]	385	0.976465	0.197549	Yes		row_1	ELOVL2
row_2	PLA2G4B	phospholipase A2 group IVB [Source:HGNC Symbol;Acc:HGNC:9036]	1120	0.377746	0.222923	No		row_2	PLA2G4F	phospholipase A2 group IVF [Source:HGNC Symbol;Acc:HGNC:27396]	274	1.11548	0.20757	No		row_2	SCD	stearoyl-CoA desaturase [Source:HGNC Symbol;Acc:HGNC:10571]	1362	0.301315	0.259583	Yes		row_2	ENPP2	ectonucleotide pyrophosphatase/phosphodiesterase 2 [Source:HGNC Symbol;Acc:HGNC:3357]	227	1.27302	0.305329	Yes		row_2	ACSL1	acyl-CoA synthetase long chain family member 1 [Source:HGNC Symbol;Acc:HGNC:3569]	867	0.481257	0.25612	Yes		row_2	ACSL4	acyl-CoA synthetase long chain family member 4 [Source:HGNC Symbol;Acc:HGNC:3571]	786	0.518021	0.222852	Yes		row_2	ACAA2
row_3	PLA2G4E	phospholipase A2 group IVE [Source:HGNC Symbol;Acc:HGNC:24791]	1245	0.334419	0.250242	No		row_3	HPGDS	hematopoietic prostaglandin D synthase [Source:HGNC Symbol;Acc:HGNC:17890]	286	1.08746	0.255725	No		row_3	ELOVL6	ELOVL fatty acid elongase 6 [Source:HGNC Symbol;Acc:HGNC:15829]	1472	0.279104	0.322735	Yes		row_3	PLA2G4F	phospholipase A2 group IVF [Source:HGNC Symbol;Acc:HGNC:27396]	274	1.11548	0.380382	Yes		row_3	ACSL3	acyl-CoA synthetase long chain family member 3 [Source:HGNC Symbol;Acc:HGNC:3570]	1009	0.418763	0.313037	Yes		row_3	ACSL1	acyl-CoA synthetase long chain family member 1 [Source:HGNC Symbol;Acc:HGNC:3569]	867	0.481257	0.264509	Yes		row_3	ELOVL6
row_4	PLA2G3	phospholipase A2 group III [Source:HGNC Symbol;Acc:HGNC:17934]	2147	0.188328	0.213953	No		row_4	CYP2E1	cytochrome P450 family 2 subfamily E member 1 [Source:HGNC Symbol;Acc:HGNC:2631]	753	0.534657	0.250704	No		row_4	YOD1	YOD1 deubiquitinase [Source:HGNC Symbol;Acc:HGNC:25035]	2064	0.197456	0.335458	Yes		row_4	PLA2G4B	phospholipase A2 group IVB [Source:HGNC Symbol;Acc:HGNC:9036]	1120	0.377746	0.35416	Yes		row_4	OLAH	oleoyl-ACP hydrolase [Source:HGNC Symbol;Acc:HGNC:25625]	1126	0.374066	0.364498	Yes		row_4	ACSL3	acyl-CoA synthetase long chain family member 3 [Source:HGNC Symbol;Acc:HGNC:3570]	1009	0.418763	0.296313	Yes		row_4	HADHB
row_5	PLAAT2	phospholipase A and acyltransferase 2 [Source:HGNC Symbol;Acc:HGNC:17824]	2270	0.175572	0.224758	No		row_5	PTGDS	prostaglandin D2 synthase [Source:HGNC Symbol;Acc:HGNC:9592]	1111	0.379493	0.245506	No		row_5	ELOVL5	ELOVL fatty acid elongase 5 [Source:HGNC Symbol;Acc:HGNC:21308]	2265	0.176578	0.367264	Yes		row_5	PLA2G4E	phospholipase A2 group IVE [Source:HGNC Symbol;Acc:HGNC:24791]	1245	0.334419	0.369799	Yes		row_5	ACACA	acetyl-CoA carboxylase alpha [Source:HGNC Symbol;Acc:HGNC:84]	3516	0.0998911	0.231651	No		row_5	CPT1A	carnitine palmitoyltransferase 1A [Source:HGNC Symbol;Acc:HGNC:2328]	1076	0.395439	0.330525	Yes		row_5	ELOVL5
row_6	PLAAT3	phospholipase A and acyltransferase 3 [Source:HGNC Symbol;Acc:HGNC:17825]	4128	0.0784694	0.117528	No		row_6	PLA2G4B	phospholipase A2 group IVB [Source:HGNC Symbol;Acc:HGNC:9036]	1120	0.377746	0.261973	No		row_6	HADHA	hydroxyacyl-CoA dehydrogenase trifunctional multienzyme complex subunit alpha [Source:HGNC Symbol;Acc:HGNC:4801]	2690	0.143481	0.376848	Yes		row_6	AGPS	alkylglycerone phosphate synthase [Source:HGNC Symbol;Acc:HGNC:327]	1363	0.30119	0.383553	Yes		row_6	FASN	fatty acid synthase [Source:HGNC Symbol;Acc:HGNC:3594]	4402	0.0692104	0.18749	No		row_6	ACAA2	acetyl-CoA acyltransferase 2 [Source:HGNC Symbol;Acc:HGNC:83]	1225	0.339316	0.354195	Yes		row_6	HADHA
row_7	ACOX3	acyl-CoA oxidase 3, pristanoyl [Source:HGNC Symbol;Acc:HGNC:121]	6965	0.0060899	-0.0581479	No		row_7	PLA2G4E	phospholipase A2 group IVE [Source:HGNC Symbol;Acc:HGNC:24791]	1245	0.334419	0.269267	No		row_7	HSD17B12	hydroxysteroid 17-beta dehydrogenase 12 [Source:HGNC Symbol;Acc:HGNC:18646]	3068	0.121845	0.383934	Yes		row_7	SELENOI	selenoprotein I [Source:HGNC Symbol;Acc:HGNC:29361]	1704	0.242933	0.379355	Yes		row_7	OXSM	3-oxoacyl-ACP synthase, mitochondrial [Source:HGNC Symbol;Acc:HGNC:26063]	7600	-0.00241455	-0.0108752	No		row_7	ACAT2	acetyl-CoA acetyltransferase 2 [Source:HGNC Symbol;Acc:HGNC:94]	1467	0.279822	0.366312	Yes		row_7	HSD17B12
row_8	ACOX1	acyl-CoA oxidase 1 [Source:HGNC Symbol;Acc:HGNC:119]	7686	-0.00443101	-0.102446	No		row_8	PTGES	prostaglandin E synthase [Source:HGNC Symbol;Acc:HGNC:9599]	1414	0.289677	0.27181	No		row_8	FADS1	fatty acid desaturase 1 [Source:HGNC Symbol;Acc:HGNC:3574]	3729	0.09179	0.365892	No		row_8	PEDS1-UBE2V1	PEDS1-UBE2V1 readthrough [Source:HGNC Symbol;Acc:HGNC:33521]	1935	0.216048	0.380126	Yes		row_8	ACSF3	acyl-CoA synthetase family member 3 [Source:HGNC Symbol;Acc:HGNC:27288]	10584	-0.0762845	-0.184351	No		row_8	ADH1B	alcohol dehydrogenase 1B (class I), beta polypeptide [Source:HGNC Symbol;Acc:HGNC:250]	1491	0.275634	0.391591	Yes		row_8	ACOT7
row_9	PLA2G4D	phospholipase A2 group IVD [Source:HGNC Symbol;Acc:HGNC:30038]	8681	-0.026967	-0.161418	No		row_9	CYP2C9	cytochrome P450 family 2 subfamily C member 9 [Source:HGNC Symbol;Acc:HGNC:2623]	1890	0.220909	0.252138	No		row_9	ACOT7	acyl-CoA thioesterase 7 [Source:HGNC Symbol;Acc:HGNC:24157]	4479	0.066833	0.336063	No		row_9	PLPP3	phospholipid phosphatase 3 [Source:HGNC Symbol;Acc:HGNC:9229]	1957	0.212304	0.393648	Yes		row_9	MCAT	malonyl-CoA-acyl carrier protein transacylase [Source:HGNC Symbol;Acc:HGNC:29622]	11501	-0.107745	-0.224395	No		row_9	ACADVL	acyl-CoA dehydrogenase very long chain [Source:HGNC Symbol;Acc:HGNC:92]	1857	0.223653	0.390546	No		row_9	HACD2
row_10	ACAA1	acetyl-CoA acyltransferase 1 [Source:HGNC Symbol;Acc:HGNC:82]	9126	-0.0372252	-0.185122	No		row_10	CYP2B6	cytochrome P450 family 2 subfamily B member 6 [Source:HGNC Symbol;Acc:HGNC:2615]	1898	0.219781	0.261573	No		row_10	HACD2	3-hydroxyacyl-CoA dehydratase 2 [Source:HGNC Symbol;Acc:HGNC:9640]	4632	0.0622327	0.342204	No		row_10	PLPP1	phospholipid phosphatase 1 [Source:HGNC Symbol;Acc:HGNC:9228]	1961	0.211894	0.408263	Yes		row_10	MECR	mitochondrial trans-2-enoyl-CoA reductase [Source:HGNC Symbol;Acc:HGNC:19691]	13003	-0.189195	-0.288031	No		row_10	HADHB	hydroxyacyl-CoA dehydrogenase trifunctional multienzyme complex subunit beta [Source:HGNC Symbol;Acc:HGNC:4803]	2172	0.185142	0.388944	No		row_10	ELOVL1
row_11	PLA2G12A	phospholipase A2 group XIIA [Source:HGNC Symbol;Acc:HGNC:18554]	9682	-0.0512602	-0.214257	No		row_11	PLA2G3	phospholipase A2 group III [Source:HGNC Symbol;Acc:HGNC:17934]	2147	0.188328	0.25458	No		row_11	ACOX3	acyl-CoA oxidase 3, pristanoyl [Source:HGNC Symbol;Acc:HGNC:121]	6965	0.0060899	0.198723	No		row_11	PLA2G3	phospholipase A2 group III [Source:HGNC Symbol;Acc:HGNC:17934]	2147	0.188328	0.4099	Yes		row_11	HSD17B8	hydroxysteroid 17-beta dehydrogenase 8 [Source:HGNC Symbol;Acc:HGNC:3554]	14212	-0.329189	-0.311494	No		row_11	HADHA	hydroxyacyl-CoA dehydrogenase trifunctional multienzyme complex subunit alpha [Source:HGNC Symbol;Acc:HGNC:4801]	2690	0.143481	0.37067	No		row_11	HACD3
row_12	FADS2	fatty acid desaturase 2 [Source:HGNC Symbol;Acc:HGNC:3575]	12424	-0.152003	-0.368744	No		row_12	CYP4F8	cytochrome P450 family 4 subfamily F member 8 [Source:HGNC Symbol;Acc:HGNC:2648]	2221	0.180572	0.258142	No		row_12	BAAT	bile acid-CoA:amino acid N-acyltransferase [Source:HGNC Symbol;Acc:HGNC:932]	7482	0	0.166637	No		row_12	PLAAT2	phospholipase A and acyltransferase 2 [Source:HGNC Symbol;Acc:HGNC:17824]	2270	0.175572	0.414568	Yes		row_12	ACSL6	acyl-CoA synthetase long chain family member 6 [Source:HGNC Symbol;Acc:HGNC:16496]	14220	-0.330149	-0.260146	No		row_12	ALDH1B1	aldehyde dehydrogenase 1 family member B1 [Source:HGNC Symbol;Acc:HGNC:407]	2942	0.128344	0.367485	No		row_12	HACD4
row_13	PLA2G4A	phospholipase A2 group IVA [Source:HGNC Symbol;Acc:HGNC:9035]	13898	-0.278867	-0.43111	No		row_13	PLAAT2	phospholipase A and acyltransferase 2 [Source:HGNC Symbol;Acc:HGNC:17824]	2270	0.175572	0.263036	No		row_13	ACOX1	acyl-CoA oxidase 1 [Source:HGNC Symbol;Acc:HGNC:119]	7686	-0.00443101	0.155125	No		row_13	LPCAT1	lysophosphatidylcholine acyltransferase 1 [Source:HGNC Symbol;Acc:HGNC:25718]	2314	0.171969	0.423903	Yes		row_13	CBR4	carbonyl reductase 4 [Source:HGNC Symbol;Acc:HGNC:25891]	14243	-0.33447	-0.209052	No		row_13	ACADM	acyl-CoA dehydrogenase medium chain [Source:HGNC Symbol;Acc:HGNC:89]	4575	0.0642839	0.27214	No		row_13	THEM4
row_14	PLA2G6	phospholipase A2 group VI [Source:HGNC Symbol;Acc:HGNC:9039]	14667	-0.441146	-0.43265	Yes		row_14	GGT5	gamma-glutamyltransferase 5 [Source:HGNC Symbol;Acc:HGNC:4260]	2337	0.169925	0.266556	No		row_14	ACAA1	acetyl-CoA acyltransferase 1 [Source:HGNC Symbol;Acc:HGNC:82]	9126	-0.0372252	0.0749725	No		row_14	PEDS1	plasmanylethanolamine desaturase 1 [Source:HGNC Symbol;Acc:HGNC:16735]	2586	0.149495	0.417473	No		row_14	ACSBG1	acyl-CoA synthetase bubblegum family member 1 [Source:HGNC Symbol;Acc:HGNC:29567]	14260	-0.338323	-0.156981	No		row_14	ACADS	acyl-CoA dehydrogenase short chain [Source:HGNC Symbol;Acc:HGNC:90]	4587	0.0640084	0.277658	No		row_14	ELOVL4
row_15	PLA2G4C	phospholipase A2 group IVC [Source:HGNC Symbol;Acc:HGNC:9037]	14862	-0.507342	-0.391571	Yes		row_15	CBR3	carbonyl reductase 3 [Source:HGNC Symbol;Acc:HGNC:1549]	3629	0.094961	0.19039	No		row_15	TECR	trans-2,3-enoyl-CoA reductase [Source:HGNC Symbol;Acc:HGNC:4551]	9893	-0.0568743	0.0415915	No		row_15	CEPT1	choline/ethanolamine phosphotransferase 1 [Source:HGNC Symbol;Acc:HGNC:24289]	3134	0.117798	0.391646	No		row_15	ACACB	acetyl-CoA carboxylase beta [Source:HGNC Symbol;Acc:HGNC:85]	14585	-0.416451	-0.111803	No		row_15	CPT1C	carnitine palmitoyltransferase 1C [Source:HGNC Symbol;Acc:HGNC:18540]	6253	0.0225426	0.176214	No		row_15	PPT1
row_16	PLB1	phospholipase B1 [Source:HGNC Symbol;Acc:HGNC:30041]	14998	-0.565597	-0.340722	Yes		row_16	HPGD	15-hydroxyprostaglandin dehydrogenase [Source:HGNC Symbol;Acc:HGNC:5154]	3786	0.0896372	0.184696	No		row_16	PECR	peroxisomal trans-2-enoyl-CoA reductase [Source:HGNC Symbol;Acc:HGNC:18281]	9947	-0.0584463	0.0529396	No		row_16	PLAAT3	phospholipase A and acyltransferase 3 [Source:HGNC Symbol;Acc:HGNC:17825]	4128	0.0784694	0.335305	No		row_16	HTD2	hydroxyacyl-thioester dehydratase type 2 [Source:HGNC Symbol;Acc:HGNC:53111]	15018	-0.576695	-0.0482047	No		row_16	ACOX3	acyl-CoA oxidase 3, pristanoyl [Source:HGNC Symbol;Acc:HGNC:121]	6965	0.0060899	0.132552	No		row_16	ECHS1
row_17	JMJD7-PLA2G4B	JMJD7-PLA2G4B readthrough [Source:HGNC Symbol;Acc:HGNC:34449]	15977	-1.88209	-0.204388	Yes		row_17	CYP2J2	cytochrome P450 family 2 subfamily J member 2 [Source:HGNC Symbol;Acc:HGNC:2634]	3813	0.0886576	0.187058	No		row_17	FADS2	fatty acid desaturase 2 [Source:HGNC Symbol;Acc:HGNC:3575]	12424	-0.152003	-0.062937	No		row_17	LPCAT4	lysophosphatidylcholine acyltransferase 4 [Source:HGNC Symbol;Acc:HGNC:30059]	5704	0.0350274	0.239694	No		row_17	ACSBG2	acyl-CoA synthetase bubblegum family member 2 [Source:HGNC Symbol;Acc:HGNC:24174]	15293	-0.736966	0.0503543	No		row_17	ALDH9A1	aldehyde dehydrogenase 9 family member A1 [Source:HGNC Symbol;Acc:HGNC:412]	7167	0.00160519	0.120198	No		row_17	TECR
row_18	PLA2G10	phospholipase A2 group X [Source:HGNC Symbol;Acc:HGNC:9029]	16016	-2.02554	0.00540871	Yes		row_18	PLAAT3	phospholipase A and acyltransferase 3 [Source:HGNC Symbol;Acc:HGNC:17825]	4128	0.0784694	0.17102	No		row_18	SCD5	stearoyl-CoA desaturase 5 [Source:HGNC Symbol;Acc:HGNC:21088]	13435	-0.224787	-0.0694198	No		row_18	UGT8	UDP glycosyltransferase 8 [Source:HGNC Symbol;Acc:HGNC:12555]	6991	0.00557949	0.160019	No										row_18	ACOX1	acyl-CoA oxidase 1 [Source:HGNC Symbol;Acc:HGNC:119]	7686	-0.00443101	0.088387	No		row_18	ELOVL7
								row_19	PTGR3	prostaglandin reductase 3 [Source:HGNC Symbol;Acc:HGNC:28697]	4840	0.0560723	0.129242	No		row_19	ACOT4	acyl-CoA thioesterase 4 [Source:HGNC Symbol;Acc:HGNC:19748]	14045	-0.300827	-0.0319162	No		row_19	PLA2G7	phospholipase A2 group VII [Source:HGNC Symbol;Acc:HGNC:9040]	7458	0	0.131006	No										row_19	CPT1B	carnitine palmitoyltransferase 1B [Source:HGNC Symbol;Acc:HGNC:2329]	8813	-0.030117	0.021224	No		row_19	HADH
								row_20	GPX4	glutathione peroxidase 4 [Source:HGNC Symbol;Acc:HGNC:4556]	4842	0.0560096	0.131695	No		row_20	HACD1	3-hydroxyacyl-CoA dehydratase 1 [Source:HGNC Symbol;Acc:HGNC:9639]	14136	-0.315912	0.0416391	No		row_20	PAFAH1B2	platelet activating factor acetylhydrolase 1b catalytic subunit 2 [Source:HGNC Symbol;Acc:HGNC:8575]	7847	-0.00792558	0.107403	No										row_20	ECHS1	enoyl-CoA hydratase, short chain 1 [Source:HGNC Symbol;Acc:HGNC:3151]	8856	-0.0308427	0.0215987	No		row_20	ELOVL3
								row_21	CYP2C8	cytochrome P450 family 2 subfamily C member 8 [Source:HGNC Symbol;Acc:HGNC:2622]	7263	0	-0.0190744	No		row_21	ACOT2	acyl-CoA thioesterase 2 [Source:HGNC Symbol;Acc:HGNC:18431]	14155	-0.32173	0.121129	No		row_21	PLD3	phospholipase D family member 3 [Source:HGNC Symbol;Acc:HGNC:17158]	8137	-0.0145015	0.0904235	No										row_21	ACAA1	acetyl-CoA acyltransferase 1 [Source:HGNC Symbol;Acc:HGNC:82]	9126	-0.0372252	0.00846363	No		row_21	PPT2
								row_22	PTGES3	prostaglandin E synthase 3 [Source:HGNC Symbol;Acc:HGNC:16049]	7781	-0.00628074	-0.0510022	No										row_22	PAFAH1B1	platelet activating factor acetylhydrolase 1b regulatory subunit 1 [Source:HGNC Symbol;Acc:HGNC:8574]	8529	-0.0235	0.0677218	No										row_22	ALDH3A2	aldehyde dehydrogenase 3 family member A2 [Source:HGNC Symbol;Acc:HGNC:403]	9168	-0.0384429	0.00963712	No		row_22	MECR
								row_23	ALOX5	arachidonate 5-lipoxygenase [Source:HGNC Symbol;Acc:HGNC:435]	8503	-0.0230552	-0.094886	No										row_23	CHPT1	choline phosphotransferase 1 [Source:HGNC Symbol;Acc:HGNC:17852]	8586	-0.0250441	0.0659847	No										row_23	ECI1	enoyl-CoA delta isomerase 1 [Source:HGNC Symbol;Acc:HGNC:2703]	9790	-0.054052	-0.0237756	No		row_23	ACOT4
								row_24	PLA2G4D	phospholipase A2 group IVD [Source:HGNC Symbol;Acc:HGNC:30038]	8681	-0.026967	-0.104702	No										row_24	PLA2G4D	phospholipase A2 group IVD [Source:HGNC Symbol;Acc:HGNC:30038]	8681	-0.026967	0.0620161	No										row_24	HADH	hydroxyacyl-CoA dehydrogenase [Source:HGNC Symbol;Acc:HGNC:4799]	10937	-0.0884152	-0.0865341	No		row_24	HACD1
								row_25	LTA4H	leukotriene A4 hydrolase [Source:HGNC Symbol;Acc:HGNC:6710]	9461	-0.0452322	-0.151204	No										row_25	PLA2G12A	phospholipase A2 group XIIA [Source:HGNC Symbol;Acc:HGNC:18554]	9682	-0.0512602	0.0033379	No										row_25	ALDH2	aldehyde dehydrogenase 2 family member [Source:HGNC Symbol;Acc:HGNC:404]	10938	-0.0884312	-0.0779647	No		row_25	ACOT2
								row_26	PLA2G12A	phospholipase A2 group XIIA [Source:HGNC Symbol;Acc:HGNC:18554]	9682	-0.0512602	-0.162608	No										row_26	GAL3ST1	galactose-3-O-sulfotransferase 1 [Source:HGNC Symbol;Acc:HGNC:24240]	9847	-0.0558532	-0.00297112	No										row_26	ACAT1	acetyl-CoA acetyltransferase 1 [Source:HGNC Symbol;Acc:HGNC:93]	10987	-0.0900533	-0.0722256	No		row_26	THEM5
								row_27	PTGES2	prostaglandin E synthase 2 [Source:HGNC Symbol;Acc:HGNC:17822]	9903	-0.0572321	-0.173744	No										row_27	GDPD1	glycerophosphodiester phosphodiesterase domain containing 1 [Source:HGNC Symbol;Acc:HGNC:20883]	10133	-0.0635954	-0.0162726	No										row_27	ECI2	enoyl-CoA delta isomerase 2 [Source:HGNC Symbol;Acc:HGNC:14601]	11008	-0.0907219	-0.064679	No
								row_28	PTGR1	prostaglandin reductase 1 [Source:HGNC Symbol;Acc:HGNC:18429]	10765	-0.082483	-0.223681	No										row_28	PLD2	phospholipase D2 [Source:HGNC Symbol;Acc:HGNC:9068]	11136	-0.0950005	-0.07202	No										row_28	GCDH	glutaryl-CoA dehydrogenase [Source:HGNC Symbol;Acc:HGNC:4189]	11018	-0.090953	-0.0564253	No
								row_29	GGT1	gamma-glutamyltransferase 1 [Source:HGNC Symbol;Acc:HGNC:4250]	11583	-0.111261	-0.269584	No										row_29	LPCAT2	lysophosphatidylcholine acyltransferase 2 [Source:HGNC Symbol;Acc:HGNC:26032]	11256	-0.0991654	-0.072502	No										row_29	ADH5	alcohol dehydrogenase 5 (class III), chi polypeptide [Source:HGNC Symbol;Acc:HGNC:253]	11069	-0.0930854	-0.0505169	No
								row_30	AKR1C3	aldo-keto reductase family 1 member C3 [Source:HGNC Symbol;Acc:HGNC:386]	11725	-0.116772	-0.273124	No										row_30	PLPP2	phospholipid phosphatase 2 [Source:HGNC Symbol;Acc:HGNC:9230]	11332	-0.10174	-0.0700647	No										row_30	ACADSB	acyl-CoA dehydrogenase short/branched chain [Source:HGNC Symbol;Acc:HGNC:91]	13086	-0.194639	-0.15713	No
								row_31	PTGS1	prostaglandin-endoperoxide synthase 1 [Source:HGNC Symbol;Acc:HGNC:9604]	11866	-0.122681	-0.276337	No										row_31	PAFAH2	platelet activating factor acetylhydrolase 2 [Source:HGNC Symbol;Acc:HGNC:8579]	11445	-0.105615	-0.0696604	No										row_31	CPT2	carnitine palmitoyltransferase 2 [Source:HGNC Symbol;Acc:HGNC:2330]	13187	-0.203671	-0.143617	No
								row_32	CBR1	carbonyl reductase 1 [Source:HGNC Symbol;Acc:HGNC:1548]	12412	-0.151452	-0.303489	No										row_32	ENPP6	ectonucleotide pyrophosphatase/phosphodiesterase 6 [Source:HGNC Symbol;Acc:HGNC:23409]	11622	-0.112475	-0.0727614	No										row_32	ALDH7A1	aldehyde dehydrogenase 7 family member A1 [Source:HGNC Symbol;Acc:HGNC:877]	13188	-0.203722	-0.123876	No
								row_33	PTGS2	prostaglandin-endoperoxide synthase 2 [Source:HGNC Symbol;Acc:HGNC:9605]	12557	-0.159332	-0.305305	No										row_33	PLD1	phospholipase D1 [Source:HGNC Symbol;Acc:HGNC:9067]	12515	-0.156988	-0.11733	No										row_33	EHHADH	enoyl-CoA hydratase and 3-hydroxyacyl CoA dehydrogenase [Source:HGNC Symbol;Acc:HGNC:3247]	13912	-0.280705	-0.141673	No
								row_34	ALOX12B	arachidonate 12-lipoxygenase, 12R type [Source:HGNC Symbol;Acc:HGNC:430]	12807	-0.175087	-0.312954	No										row_34	PAFAH1B3	platelet activating factor acetylhydrolase 1b catalytic subunit 3 [Source:HGNC Symbol;Acc:HGNC:8576]	12653	-0.165132	-0.114325	No										row_34	ACSL6	acyl-CoA synthetase long chain family member 6 [Source:HGNC Symbol;Acc:HGNC:16496]	14220	-0.330149	-0.128787	No
								row_35	ALOXE3	arachidonate lipoxygenase 3 [Source:HGNC Symbol;Acc:HGNC:13743]	13581	-0.242458	-0.350224	No										row_35	GDPD3	glycerophosphodiester phosphodiesterase domain containing 3 [Source:HGNC Symbol;Acc:HGNC:28638]	13511	-0.233624	-0.151362	No										row_35	CYP4A11	cytochrome P450 family 4 subfamily A member 11 [Source:HGNC Symbol;Acc:HGNC:2642]	15167	-0.648156	-0.124856	No
								row_36	ALOX12	arachidonate 12-lipoxygenase, 12S type [Source:HGNC Symbol;Acc:HGNC:429]	13890	-0.278102	-0.356923	Yes										row_36	PLA2G4A	phospholipase A2 group IVA [Source:HGNC Symbol;Acc:HGNC:9035]	13898	-0.278867	-0.155915	No										row_36	ADH4	alcohol dehydrogenase 4 (class II), pi polypeptide [Source:HGNC Symbol;Acc:HGNC:252]	15980	-1.88897	0.00765551	No
								row_37	PLA2G4A	phospholipase A2 group IVA [Source:HGNC Symbol;Acc:HGNC:9035]	13898	-0.278867	-0.344835	Yes										row_37	PLA2G6	phospholipase A2 group VI [Source:HGNC Symbol;Acc:HGNC:9039]	14667	-0.441146	-0.172915	No
								row_38	PRXL2B	peroxiredoxin like 2B [Source:HGNC Symbol;Acc:HGNC:28390]	13920	-0.281908	-0.333482	Yes										row_38	PLA2G4C	phospholipase A2 group IVC [Source:HGNC Symbol;Acc:HGNC:9037]	14862	-0.507342	-0.149555	No
								row_39	TBXAS1	thromboxane A synthase 1 [Source:HGNC Symbol;Acc:HGNC:11609]	13977	-0.289507	-0.323969	Yes										row_39	PLB1	phospholipase B1 [Source:HGNC Symbol;Acc:HGNC:30041]	14998	-0.565597	-0.118452	No
								row_40	PTGR2	prostaglandin reductase 2 [Source:HGNC Symbol;Acc:HGNC:20149]	14401	-0.367068	-0.333837	Yes										row_40	TMEM86B	transmembrane protein 86B [Source:HGNC Symbol;Acc:HGNC:28448]	15179	-0.653349	-0.0840213	No
								row_41	CYP4F3	cytochrome P450 family 4 subfamily F member 3 [Source:HGNC Symbol;Acc:HGNC:2646]	14437	-0.376969	-0.319087	Yes										row_41	PLA2G10	phospholipase A2 group X [Source:HGNC Symbol;Acc:HGNC:9029]	16016	-2.02554	0.00541639	No
								row_42	CYP2U1	cytochrome P450 family 2 subfamily U member 1 [Source:HGNC Symbol;Acc:HGNC:20582]	14455	-0.380424	-0.303061	Yes
								row_43	EPHX2	epoxide hydrolase 2 [Source:HGNC Symbol;Acc:HGNC:3402]	14512	-0.395012	-0.28881	Yes
								row_44	PLA2G6	phospholipase A2 group VI [Source:HGNC Symbol;Acc:HGNC:9039]	14667	-0.441146	-0.278591	Yes
								row_45	ALOX15	arachidonate 15-lipoxygenase [Source:HGNC Symbol;Acc:HGNC:433]	14751	-0.469485	-0.262677	Yes
								row_46	PLA2G4C	phospholipase A2 group IVC [Source:HGNC Symbol;Acc:HGNC:9037]	14862	-0.507342	-0.246745	Yes
								row_47	PLB1	phospholipase B1 [Source:HGNC Symbol;Acc:HGNC:30041]	14998	-0.565597	-0.229754	Yes
								row_48	CYP2C19	cytochrome P450 family 2 subfamily C member 19 [Source:HGNC Symbol;Acc:HGNC:2621]	15322	-0.762308	-0.215641	Yes
								row_49	PTGIS	prostaglandin I2 synthase [Source:HGNC Symbol;Acc:HGNC:9603]	15530	-0.971711	-0.184897	Yes
								row_50	ALOX15B	arachidonate 15-lipoxygenase type B [Source:HGNC Symbol;Acc:HGNC:434]	15574	-1	-0.142664	Yes
								row_51	JMJD7-PLA2G4B	JMJD7-PLA2G4B readthrough [Source:HGNC Symbol;Acc:HGNC:34449]	15977	-1.88209	-0.0831818	Yes
								row_52	PLA2G10	phospholipase A2 group X [Source:HGNC Symbol;Acc:HGNC:9029]	16016	-2.02554	0.00542027	Yes
[truncated: 54 more columns]
