# Supplementary material for: Fatty acid oxidation-induced HIF-1α activation facilitates hepatic urate synthesis through upregulating NT5C2 and XDH
Source: Life Metab. 2024 May 17;3(5):loae018. doi: 10.1093/lifemeta/loae018 (PMC11749550; doi:10.1093/lifemeta/loae018)
Supplement: loae018_suppl_Supplementary_Table_S3 [file loae018_suppl_Supplementary_Table_S3.xlsx]

## Sheet: raw gsea
HALLMARK_KRAS_SIGNALING_UP								HALLMARK_MTORC1_SIGNALING								HALLMARK_TNFA_SIGNALING_VIA_NFKB								HALLMARK_HYPOXIA								HALLMARK_IL2_STAT5_SIGNALING								HALLMARK_EPITHELIAL_MESENCHYMAL_TRANSITION								HALLMARK_COAGULATION
NAME	SYMBOL	TITLE	RANK IN GENE LIST	RANK METRIC SCORE	RUNNING ES	CORE ENRICHMENT		NAME	SYMBOL	TITLE	RANK IN GENE LIST	RANK METRIC SCORE	RUNNING ES	CORE ENRICHMENT		NAME	SYMBOL	TITLE	RANK IN GENE LIST	RANK METRIC SCORE	RUNNING ES	CORE ENRICHMENT		NAME	SYMBOL	TITLE	RANK IN GENE LIST	RANK METRIC SCORE	RUNNING ES	CORE ENRICHMENT		NAME	SYMBOL	TITLE	RANK IN GENE LIST	RANK METRIC SCORE	RUNNING ES	CORE ENRICHMENT		NAME	SYMBOL	TITLE	RANK IN GENE LIST	RANK METRIC SCORE	RUNNING ES	CORE ENRICHMENT		NAME	SYMBOL
row_0	ANGPTL4	angiopoietin like 4 [Source:HGNC Symbol;Acc:HGNC:16039]	13	2.87737	0.0477314	Yes		row_0	FGL2	fibrinogen like 2 [Source:HGNC Symbol;Acc:HGNC:3696]	223	1.28951	0.0309121	Yes		row_0	IL1B	interleukin 1 beta [Source:HGNC Symbol;Acc:HGNC:5992]	60	2.03413	0.0351896	Yes		row_0	ANGPTL4	angiopoietin like 4 [Source:HGNC Symbol;Acc:HGNC:16039]	13	2.87737	0.0580488	Yes		row_0	GPR65	G protein-coupled receptor 65 [Source:HGNC Symbol;Acc:HGNC:4517]	99	1.73697	0.0276702	Yes		row_0	SGCD	sarcoglycan delta [Source:HGNC Symbol;Acc:HGNC:10807]	3	4.24793	0.0813374	Yes		row_0	ACOX2
row_1	SCG5	secretogranin V [Source:HGNC Symbol;Acc:HGNC:10816]	29	2.49114	0.0888209	Yes		row_1	STC1	stanniocalcin 1 [Source:HGNC Symbol;Acc:HGNC:11373]	483	0.798097	0.0424376	Yes		row_1	SERPINB2	serpin family B member 2 [Source:HGNC Symbol;Acc:HGNC:8584]	77	1.94753	0.071486	Yes		row_1	PLIN2	perilipin 2 [Source:HGNC Symbol;Acc:HGNC:248]	108	1.6868	0.0866506	Yes		row_1	PLIN2	perilipin 2 [Source:HGNC Symbol;Acc:HGNC:248]	108	1.6868	0.0600759	Yes		row_1	PRRX1	paired related homeobox 1 [Source:HGNC Symbol;Acc:HGNC:9142]	141	1.58496	0.103152	Yes		row_1	SERPINB2
row_2	IL1B	interleukin 1 beta [Source:HGNC Symbol;Acc:HGNC:5992]	60	2.03413	0.121258	Yes		row_2	VLDLR	very low density lipoprotein receptor [Source:HGNC Symbol;Acc:HGNC:12698]	520	0.752073	0.0663801	Yes		row_2	CSF2	colony stimulating factor 2 [Source:HGNC Symbol;Acc:HGNC:2434]	168	1.47499	0.0940807	Yes		row_2	GCK	glucokinase [Source:HGNC Symbol;Acc:HGNC:4195]	111	1.67807	0.120855	Yes		row_2	TNFRSF4	TNF receptor superfamily member 4 [Source:HGNC Symbol;Acc:HGNC:11918]	124	1.58496	0.0900554	Yes		row_2	VCAN	versican [Source:HGNC Symbol;Acc:HGNC:2464]	149	1.5502	0.132464	Yes		row_2	TMPRSS6
row_3	ANO1	anoctamin 1 [Source:HGNC Symbol;Acc:HGNC:21625]	133	1.58496	0.143481	Yes		row_3	HMGCS1	3-hydroxy-3-methylglutaryl-CoA synthase 1 [Source:HGNC Symbol;Acc:HGNC:5007]	584	0.675177	0.0859456	Yes		row_3	INHBA	inhibin subunit beta A [Source:HGNC Symbol;Acc:HGNC:6066]	193	1.36176	0.118655	Yes		row_3	KIF5A	kinesin family member 5A [Source:HGNC Symbol;Acc:HGNC:6323]	169	1.45943	0.147131	Yes		row_3	CSF2	colony stimulating factor 2 [Source:HGNC Symbol;Acc:HGNC:2434]	168	1.47499	0.116131	Yes		row_3	INHBA	inhibin subunit beta A [Source:HGNC Symbol;Acc:HGNC:6066]	193	1.36176	0.155898	Yes		row_3	SERPINA1
row_4	PRRX1	paired related homeobox 1 [Source:HGNC Symbol;Acc:HGNC:9142]	141	1.58496	0.169784	Yes		row_4	DAPP1	dual adaptor of phosphotyrosine and 3-phosphoinositides 1 [Source:HGNC Symbol;Acc:HGNC:16500]	622	0.639118	0.105889	Yes		row_4	IL1A	interleukin 1 alpha [Source:HGNC Symbol;Acc:HGNC:5991]	399	0.945808	0.123886	Yes		row_4	AKAP12	A-kinase anchoring protein 12 [Source:HGNC Symbol;Acc:HGNC:370]	396	0.951755	0.1524	Yes		row_4	FGL2	fibrinogen like 2 [Source:HGNC Symbol;Acc:HGNC:3696]	223	1.28951	0.137897	Yes		row_4	SGCG	sarcoglycan gamma [Source:HGNC Symbol;Acc:HGNC:10809]	356	1	0.164917	Yes		row_4	VWF
row_5	CSF2	colony stimulating factor 2 [Source:HGNC Symbol;Acc:HGNC:2434]	168	1.47499	0.193038	Yes		row_5	INSIG1	insulin induced gene 1 [Source:HGNC Symbol;Acc:HGNC:6083]	646	0.618314	0.125988	Yes		row_5	GPR183	G protein-coupled receptor 183 [Source:HGNC Symbol;Acc:HGNC:3128]	400	0.938599	0.141863	Yes		row_5	STC1	stanniocalcin 1 [Source:HGNC Symbol;Acc:HGNC:11373]	483	0.798097	0.163323	Yes		row_5	SELL	selectin L [Source:HGNC Symbol;Acc:HGNC:10720]	267	1.1375	0.157389	Yes		row_5	CXCL8	C-X-C motif chemokine ligand 8 [Source:HGNC Symbol;Acc:HGNC:6025]	397	0.951726	0.18067	Yes		row_5	FGG
row_6	IL1RL2	interleukin 1 receptor like 2 [Source:HGNC Symbol;Acc:HGNC:5999]	173	1.43296	0.216964	Yes		row_6	EGLN3	egl-9 family hypoxia inducible factor 3 [Source:HGNC Symbol;Acc:HGNC:14661]	670	0.599421	0.145429	Yes		row_6	PDE4B	phosphodiesterase 4B [Source:HGNC Symbol;Acc:HGNC:8781]	473	0.807355	0.152802	Yes		row_6	PPFIA4	PTPRF interacting protein alpha 4 [Source:HGNC Symbol;Acc:HGNC:9248]	495	0.783413	0.178659	Yes		row_6	CD79B	CD79b molecule [Source:HGNC Symbol;Acc:HGNC:1699]	303	1.05063	0.175688	Yes		row_6	AREG	amphiregulin [Source:HGNC Symbol;Acc:HGNC:651]	540	0.72677	0.185701	Yes		row_6	ITGA2
row_7	NR1H4	nuclear receptor subfamily 1 group H member 4 [Source:HGNC Symbol;Acc:HGNC:7967]	184	1.37851	0.239595	Yes		row_7	SLA	Src like adaptor [Source:HGNC Symbol;Acc:HGNC:10902]	671	0.597241	0.16624	Yes		row_7	AREG	amphiregulin [Source:HGNC Symbol;Acc:HGNC:651]	540	0.72677	0.162574	Yes		row_7	VLDLR	very low density lipoprotein receptor [Source:HGNC Symbol;Acc:HGNC:12698]	520	0.752073	0.192537	Yes		row_7	SHE	Src homology 2 domain containing E [Source:HGNC Symbol;Acc:HGNC:27004]	500	0.777608	0.178551	Yes		row_7	JUN	Jun proto-oncogene, AP-1 transcription factor subunit [Source:HGNC Symbol;Acc:HGNC:6204]	541	0.726473	0.199644	Yes		row_7	DUSP6
row_8	INHBA	inhibin subunit beta A [Source:HGNC Symbol;Acc:HGNC:6066]	193	1.36176	0.262069	Yes		row_8	SQLE	squalene epoxidase [Source:HGNC Symbol;Acc:HGNC:11279]	862	0.484724	0.171184	Yes		row_8	JUN	Jun proto-oncogene, AP-1 transcription factor subunit [Source:HGNC Symbol;Acc:HGNC:6204]	541	0.726473	0.176488	Yes		row_8	JUN	Jun proto-oncogene, AP-1 transcription factor subunit [Source:HGNC Symbol;Acc:HGNC:6204]	541	0.726473	0.206142	Yes		row_8	LRRC8C	leucine rich repeat containing 8 VRAC subunit C [Source:HGNC Symbol;Acc:HGNC:25075]	594	0.668156	0.185746	Yes		row_8	CDH6	cadherin 6 [Source:HGNC Symbol;Acc:HGNC:1765]	543	0.724366	0.213483	Yes		row_8	SERPINE1
row_9	ARG1	arginase 1 [Source:HGNC Symbol;Acc:HGNC:663]	194	1.35364	0.284908	Yes		row_9	CYP51A1	cytochrome P450 family 51 subfamily A member 1 [Source:HGNC Symbol;Acc:HGNC:2649]	886	0.471761	0.186177	Yes		row_9	TLR2	toll like receptor 2 [Source:HGNC Symbol;Acc:HGNC:11848]	589	0.671377	0.186394	Yes		row_9	IGFBP3	insulin like growth factor binding protein 3 [Source:HGNC Symbol;Acc:HGNC:5472]	604	0.655877	0.215664	Yes		row_9	RHOH	ras homolog family member H [Source:HGNC Symbol;Acc:HGNC:686]	602	0.660911	0.198201	Yes		row_9	TAGLN	transgelin [Source:HGNC Symbol;Acc:HGNC:11553]	552	0.710335	0.226613	Yes		row_9	CPB2
row_10	KIF5C	kinesin family member 5C [Source:HGNC Symbol;Acc:HGNC:6325]	259	1.16992	0.30063	Yes		row_10	DHCR7	7-dehydrocholesterol reductase [Source:HGNC Symbol;Acc:HGNC:2860]	889	0.469896	0.202424	Yes		row_10	EGR3	early growth response 3 [Source:HGNC Symbol;Acc:HGNC:3240]	590	0.669851	0.199224	Yes		row_10	PGF	placental growth factor [Source:HGNC Symbol;Acc:HGNC:8893]	628	0.633461	0.227178	Yes		row_10	TNFSF11	TNF superfamily member 11 [Source:HGNC Symbol;Acc:HGNC:11926]	608	0.652077	0.210608	Yes		row_10	IGFBP3	insulin like growth factor binding protein 3 [Source:HGNC Symbol;Acc:HGNC:5472]	604	0.655877	0.235998	Yes		row_10	F3
row_11	AKAP12	A-kinase anchoring protein 12 [Source:HGNC Symbol;Acc:HGNC:370]	396	0.951755	0.308154	Yes		row_11	LDLR	low density lipoprotein receptor [Source:HGNC Symbol;Acc:HGNC:6547]	916	0.456643	0.216701	Yes		row_11	IL23A	interleukin 23 subunit alpha [Source:HGNC Symbol;Acc:HGNC:15488]	598	0.662965	0.211482	Yes		row_11	PYGM	glycogen phosphorylase, muscle associated [Source:HGNC Symbol;Acc:HGNC:9726]	641	0.621488	0.239138	Yes		row_11	SOCS1	suppressor of cytokine signaling 1 [Source:HGNC Symbol;Acc:HGNC:19383]	655	0.613739	0.219693	Yes		row_11	NID2	nidogen 2 [Source:HGNC Symbol;Acc:HGNC:13389]	629	0.631133	0.246603	Yes		row_11	RGN
row_12	TMEM158	transmembrane protein 158 [Source:HGNC Symbol;Acc:HGNC:30293]	433	0.870735	0.320586	Yes		row_12	ACSL3	acyl-CoA synthetase long chain family member 3 [Source:HGNC Symbol;Acc:HGNC:3570]	1009	0.418763	0.225509	Yes		row_12	CXCL2	C-X-C motif chemokine ligand 2 [Source:HGNC Symbol;Acc:HGNC:4603]	669	0.599795	0.218571	Yes		row_12	LXN	latexin [Source:HGNC Symbol;Acc:HGNC:13347]	652	0.61464	0.251084	Yes		row_12	PRKCH	protein kinase C eta [Source:HGNC Symbol;Acc:HGNC:9403]	662	0.60921	0.231202	Yes		row_12	ITGA2	integrin subunit alpha 2 [Source:HGNC Symbol;Acc:HGNC:6137]	699	0.584341	0.253485	Yes		row_12	F11
row_13	IL33	interleukin 33 [Source:HGNC Symbol;Acc:HGNC:16028]	518	0.754888	0.328051	Yes		row_13	HMGCR	3-hydroxy-3-methylglutaryl-CoA reductase [Source:HGNC Symbol;Acc:HGNC:5006]	1031	0.413976	0.238613	Yes		row_13	FOSB	FosB proto-oncogene, AP-1 transcription factor subunit [Source:HGNC Symbol;Acc:HGNC:3797]	731	0.545434	0.225184	Yes		row_13	IGFBP1	insulin like growth factor binding protein 1 [Source:HGNC Symbol;Acc:HGNC:5469]	750	0.535848	0.255951	Yes		row_13	CDCP1	CUB domain containing protein 1 [Source:HGNC Symbol;Acc:HGNC:24357]	739	0.54162	0.236996	Yes		row_13	RGS4	regulator of G protein signaling 4 [Source:HGNC Symbol;Acc:HGNC:10000]	707	0.571416	0.264012	Yes		row_13	TIMP3
row_14	ITGBL1	integrin subunit beta like 1 [Source:HGNC Symbol;Acc:HGNC:6164]	579	0.678072	0.335726	Yes		row_14	NIBAN1	niban apoptosis regulator 1 [Source:HGNC Symbol;Acc:HGNC:16784]	1110	0.380356	0.246963	Yes		row_14	FOSL1	FOS like 1, AP-1 transcription factor subunit [Source:HGNC Symbol;Acc:HGNC:13718]	777	0.520568	0.232326	Yes		row_14	ETS1	ETS proto-oncogene 1, transcription factor [Source:HGNC Symbol;Acc:HGNC:3488]	781	0.519479	0.264694	Yes		row_14	TNFRSF21	TNF receptor superfamily member 21 [Source:HGNC Symbol;Acc:HGNC:13469]	861	0.484879	0.238857	Yes		row_14	SERPINE1	serpin family E member 1 [Source:HGNC Symbol;Acc:HGNC:8583]	841	0.492738	0.265116	Yes		row_14	ITGB3
row_15	IGFBP3	insulin like growth factor binding protein 3 [Source:HGNC Symbol;Acc:HGNC:5472]	604	0.655877	0.345286	Yes		row_15	DHCR24	24-dehydrocholesterol reductase [Source:HGNC Symbol;Acc:HGNC:2859]	1121	0.376575	0.259456	Yes		row_15	SERPINE1	serpin family E member 1 [Source:HGNC Symbol;Acc:HGNC:8583]	841	0.492738	0.237804	Yes		row_15	SERPINE1	serpin family E member 1 [Source:HGNC Symbol;Acc:HGNC:8583]	841	0.492738	0.271067	Yes		row_15	PHLDA1	pleckstrin homology like domain family A member 1 [Source:HGNC Symbol;Acc:HGNC:8933]	869	0.479599	0.247774	Yes		row_15	COL4A1	collagen type IV alpha 1 chain [Source:HGNC Symbol;Acc:HGNC:2202]	848	0.488402	0.274113	Yes		row_15	PLAU
row_16	PDCD1LG2	programmed cell death 1 ligand 2 [Source:HGNC Symbol;Acc:HGNC:18731]	644	0.620066	0.3533	Yes		row_16	IDI1	isopentenyl-diphosphate delta isomerase 1 [Source:HGNC Symbol;Acc:HGNC:5387]	1134	0.371766	0.271656	Yes		row_16	PHLDA1	pleckstrin homology like domain family A member 1 [Source:HGNC Symbol;Acc:HGNC:8933]	869	0.479599	0.245293	Yes		row_16	ERRFI1	ERBB receptor feedback inhibitor 1 [Source:HGNC Symbol;Acc:HGNC:18185]	845	0.489375	0.28089	Yes		row_16	TNFRSF1B	TNF receptor superfamily member 1B [Source:HGNC Symbol;Acc:HGNC:11917]	896	0.46715	0.255255	Yes		row_16	COL8A2	collagen type VIII alpha 2 chain [Source:HGNC Symbol;Acc:HGNC:2216]	1021	0.415038	0.271277	Yes		row_16	CAPN2
row_17	MMD	monocyte to macrophage differentiation associated [Source:HGNC Symbol;Acc:HGNC:7153]	663	0.608627	0.362439	Yes		row_17	PDK1	pyruvate dehydrogenase kinase 1 [Source:HGNC Symbol;Acc:HGNC:8809]	1233	0.336995	0.277237	Yes		row_17	LDLR	low density lipoprotein receptor [Source:HGNC Symbol;Acc:HGNC:6547]	916	0.456643	0.251148	Yes		row_17	ADM	adrenomedullin [Source:HGNC Symbol;Acc:HGNC:259]	872	0.477984	0.289035	Yes		row_17	ADAM19	ADAM metallopeptidase domain 19 [Source:HGNC Symbol;Acc:HGNC:197]	910	0.459432	0.263402	Yes		row_17	SLIT3	slit guidance ligand 3 [Source:HGNC Symbol;Acc:HGNC:11087]	1024	0.415038	0.279116	Yes		row_17	RAPGEF3
row_18	ITGA2	integrin subunit alpha 2 [Source:HGNC Symbol;Acc:HGNC:6137]	699	0.584341	0.370102	Yes		row_18	MAP2K3	mitogen-activated protein kinase kinase 3 [Source:HGNC Symbol;Acc:HGNC:6843]	1282	0.326797	0.285606	Yes		row_18	F3	coagulation factor III, tissue factor [Source:HGNC Symbol;Acc:HGNC:3541]	932	0.450478	0.258834	Yes		row_18	ADORA2B	adenosine A2b receptor [Source:HGNC Symbol;Acc:HGNC:264]	915	0.457074	0.295746	Yes		row_18	ITIH5	inter-alpha-trypsin inhibitor heavy chain 5 [Source:HGNC Symbol;Acc:HGNC:21449]	952	0.441889	0.269448	Yes		row_18	THBS2	thrombospondin 2 [Source:HGNC Symbol;Acc:HGNC:11786]	1030	0.415038	0.286768	Yes		row_18	KLF7
row_19	MAFB	MAF bZIP transcription factor B [Source:HGNC Symbol;Acc:HGNC:6408]	709	0.564785	0.379066	Yes		row_19	SCD	stearoyl-CoA desaturase [Source:HGNC Symbol;Acc:HGNC:10571]	1362	0.301315	0.291138	Yes		row_19	PDLIM5	PDZ and LIM domain 5 [Source:HGNC Symbol;Acc:HGNC:17468]	936	0.44911	0.267247	Yes		row_19	F3	coagulation factor III, tissue factor [Source:HGNC Symbol;Acc:HGNC:3541]	932	0.450478	0.303957	Yes		row_19	TWSG1	twisted gastrulation BMP signaling modulator 1 [Source:HGNC Symbol;Acc:HGNC:12429]	1006	0.420315	0.27432	Yes		row_19	GEM	GTP binding protein overexpressed in skeletal muscle [Source:HGNC Symbol;Acc:HGNC:4234]	1032	0.413233	0.294636	Yes		row_19	CPQ
row_20	ANXA10	annexin A10 [Source:HGNC Symbol;Acc:HGNC:534]	726	0.549234	0.387329	Yes		row_20	POLR3G	RNA polymerase III subunit G [Source:HGNC Symbol;Acc:HGNC:30075]	1395	0.293995	0.29937	Yes		row_20	CXCL3	C-X-C motif chemokine ligand 3 [Source:HGNC Symbol;Acc:HGNC:4604]	946	0.446042	0.275225	Yes		row_20	DUSP1	dual specificity phosphatase 1 [Source:HGNC Symbol;Acc:HGNC:3064]	972	0.434494	0.310395	Yes		row_20	SPRY4	sprouty RTK signaling antagonist 4 [Source:HGNC Symbol;Acc:HGNC:15533]	1035	0.412181	0.280603	Yes		row_20	GLIPR1	GLI pathogenesis related 1 [Source:HGNC Symbol;Acc:HGNC:17001]	1173	0.360433	0.292761	Yes		row_20	THBS1
row_21	DUSP6	dual specificity phosphatase 6 [Source:HGNC Symbol;Acc:HGNC:3072]	734	0.544027	0.396069	Yes		row_21	ASNS	asparagine synthetase (glutamine-hydrolyzing) [Source:HGNC Symbol;Acc:HGNC:753]	1397	0.293807	0.309545	Yes		row_21	CCL20	C-C motif chemokine ligand 20 [Source:HGNC Symbol;Acc:HGNC:10619]	949	0.44271	0.283579	Yes		row_21	EDN2	endothelin 2 [Source:HGNC Symbol;Acc:HGNC:3177]	1003	0.42232	0.317149	Yes		row_21	TLR7	toll like receptor 7 [Source:HGNC Symbol;Acc:HGNC:15631]	1090	0.389947	0.28482	Yes		row_21	TIMP3	TIMP metallopeptidase inhibitor 3 [Source:HGNC Symbol;Acc:HGNC:11822]	1182	0.357478	0.29912	Yes		row_21	THBD
row_22	GALNT3	polypeptide N-acetylgalactosaminyltransferase 3 [Source:HGNC Symbol;Acc:HGNC:4125]	772	0.52146	0.402545	Yes		row_22	ELOVL6	ELOVL fatty acid elongase 6 [Source:HGNC Symbol;Acc:HGNC:15829]	1472	0.279104	0.314618	Yes		row_22	PHLDA2	pleckstrin homology like domain family A member 2 [Source:HGNC Symbol;Acc:HGNC:12385]	970	0.434992	0.290653	Yes		row_22	VEGFA	vascular endothelial growth factor A [Source:HGNC Symbol;Acc:HGNC:12680]	1194	0.351456	0.3124	Yes		row_22	SCN9A	sodium voltage-gated channel alpha subunit 9 [Source:HGNC Symbol;Acc:HGNC:10597]	1095	0.387023	0.292119	Yes		row_22	VEGFA	vascular endothelial growth factor A [Source:HGNC Symbol;Acc:HGNC:12680]	1194	0.351456	0.305174	Yes		row_22	MAFF
row_23	ETS1	ETS proto-oncogene 1, transcription factor [Source:HGNC Symbol;Acc:HGNC:3488]	781	0.519479	0.410807	Yes		row_23	NAMPT	nicotinamide phosphoribosyltransferase [Source:HGNC Symbol;Acc:HGNC:30092]	1483	0.276668	0.32363	Yes		row_23	DUSP1	dual specificity phosphatase 1 [Source:HGNC Symbol;Acc:HGNC:3064]	972	0.434494	0.298913	Yes		row_23	PDK1	pyruvate dehydrogenase kinase 1 [Source:HGNC Symbol;Acc:HGNC:8809]	1233	0.336995	0.316906	Yes		row_23	IL18R1	interleukin 18 receptor 1 [Source:HGNC Symbol;Acc:HGNC:5988]	1145	0.369276	0.296247	Yes		row_23	ITGB3	integrin subunit beta 3 [Source:HGNC Symbol;Acc:HGNC:6156]	1195	0.350815	0.311907	Yes		row_23	ANXA1
row_24	GPRC5B	G protein-coupled receptor class C group 5 member B [Source:HGNC Symbol;Acc:HGNC:13308]	866	0.483322	0.413691	Yes		row_24	SC5D	sterol-C5-desaturase [Source:HGNC Symbol;Acc:HGNC:10547]	1488	0.276021	0.332996	Yes		row_24	GEM	GTP binding protein overexpressed in skeletal muscle [Source:HGNC Symbol;Acc:HGNC:4234]	1032	0.413233	0.303119	Yes		row_24	AMPD3	adenosine monophosphate deaminase 3 [Source:HGNC Symbol;Acc:HGNC:470]	1235	0.336479	0.323727	Yes		row_24	ITGA6	integrin subunit alpha 6 [Source:HGNC Symbol;Acc:HGNC:6142]	1168	0.362113	0.30193	Yes		row_24	SERPINE2	serpin family E member 2 [Source:HGNC Symbol;Acc:HGNC:8951]	1200	0.348109	0.318336	Yes		row_24	CSRP1
row_25	TNFRSF1B	TNF receptor superfamily member 1B [Source:HGNC Symbol;Acc:HGNC:11917]	896	0.46715	0.419753	Yes		row_25	PLOD2	procollagen-lysine,2-oxoglutarate 5-dioxygenase 2 [Source:HGNC Symbol;Acc:HGNC:9082]	1538	0.267349	0.339231	Yes		row_25	PTPRE	protein tyrosine phosphatase receptor type E [Source:HGNC Symbol;Acc:HGNC:9669]	1055	0.402098	0.309438	Yes		row_25	KLF6	KLF transcription factor 6 [Source:HGNC Symbol;Acc:HGNC:2235]	1351	0.306201	0.322764	Yes		row_25	IL1RL1	interleukin 1 receptor like 1 [Source:HGNC Symbol;Acc:HGNC:5998]	1174	0.359978	0.308639	Yes		row_25	COL6A2	collagen type VI alpha 2 chain [Source:HGNC Symbol;Acc:HGNC:2212]	1211	0.343954	0.32431	Yes		row_25	WDR1
row_26	CCL20	C-C motif chemokine ligand 20 [Source:HGNC Symbol;Acc:HGNC:10619]	949	0.44271	0.423959	Yes		row_26	HK2	hexokinase 2 [Source:HGNC Symbol;Acc:HGNC:4923]	1656	0.248896	0.340548	Yes		row_26	RELB	RELB proto-oncogene, NF-kB subunit [Source:HGNC Symbol;Acc:HGNC:9956]	1062	0.399268	0.316708	Yes		row_26	MT1E	metallothionein 1E [Source:HGNC Symbol;Acc:HGNC:7397]	1371	0.299964	0.327707	Yes		row_26	IL10	interleukin 10 [Source:HGNC Symbol;Acc:HGNC:5962]	1179	0.35826	0.315377	Yes		row_26	TNFAIP3	TNF alpha induced protein 3 [Source:HGNC Symbol;Acc:HGNC:11896]	1391	0.294771	0.318726	Yes		row_26	CFI
row_27	FCER1G	Fc epsilon receptor Ig [Source:HGNC Symbol;Acc:HGNC:3611]	980	0.430634	0.429342	Yes		row_27	SQSTM1	sequestosome 1 [Source:HGNC Symbol;Acc:HGNC:11280]	1711	0.242271	0.345595	Yes		row_27	KDM6B	lysine demethylase 6B [Source:HGNC Symbol;Acc:HGNC:29012]	1083	0.39248	0.322969	Yes		row_27	EXT1	exostosin glycosyltransferase 1 [Source:HGNC Symbol;Acc:HGNC:3512]	1378	0.299348	0.333454	Yes		row_27	AHNAK	AHNAK nucleoprotein [Source:HGNC Symbol;Acc:HGNC:347]	1197	0.350555	0.321149	Yes		row_27	LAMA1	laminin subunit alpha 1 [Source:HGNC Symbol;Acc:HGNC:6481]	1402	0.29291	0.323719	Yes		row_27	TFPI2
row_28	DCBLD2	discoidin, CUB and LCCL domain containing 2 [Source:HGNC Symbol;Acc:HGNC:24627]	1071	0.396853	0.43039	Yes		row_28	RDH11	retinol dehydrogenase 11 [Source:HGNC Symbol;Acc:HGNC:17964]	1727	0.240176	0.35302	Yes		row_28	KLF10	KLF transcription factor 10 [Source:HGNC Symbol;Acc:HGNC:11810]	1107	0.381535	0.328831	Yes		row_28	TNFAIP3	TNF alpha induced protein 3 [Source:HGNC Symbol;Acc:HGNC:11896]	1391	0.294771	0.338731	Yes		row_28	LIF	LIF interleukin 6 family cytokine [Source:HGNC Symbol;Acc:HGNC:6596]	1222	0.340549	0.326285	Yes		row_28	CXCL1	C-X-C motif chemokine ligand 1 [Source:HGNC Symbol;Acc:HGNC:4602]	1430	0.288132	0.327554	Yes		row_28	MMP9
row_29	TPH1	tryptophan hydroxylase 1 [Source:HGNC Symbol;Acc:HGNC:12008]	1186	0.354431	0.429216	Yes		row_29	BHLHE40	basic helix-loop-helix family member e40 [Source:HGNC Symbol;Acc:HGNC:1046]	1752	0.236372	0.359748	Yes		row_29	SMAD3	SMAD family member 3 [Source:HGNC Symbol;Acc:HGNC:6769]	1183	0.355334	0.330923	Yes		row_29	KLF7	KLF transcription factor 7 [Source:HGNC Symbol;Acc:HGNC:6350]	1413	0.291015	0.343365	Yes		row_29	FLT3LG	fms related receptor tyrosine kinase 3 ligand [Source:HGNC Symbol;Acc:HGNC:3766]	1234	0.336945	0.332168	Yes		row_29	ENO2	enolase 2 [Source:HGNC Symbol;Acc:HGNC:3353]	1442	0.286274	0.332357	Yes		row_29	PDGFB
row_30	TRIB1	tribbles pseudokinase 1 [Source:HGNC Symbol;Acc:HGNC:16891]	1209	0.345643	0.433667	Yes		row_30	ADD3	adducin 3 [Source:HGNC Symbol;Acc:HGNC:245]	1755	0.236067	0.367848	Yes		row_30	VEGFA	vascular endothelial growth factor A [Source:HGNC Symbol;Acc:HGNC:12680]	1194	0.351456	0.337026	Yes		row_30	CP	ceruloplasmin [Source:HGNC Symbol;Acc:HGNC:2295]	1439	0.286881	0.347663	Yes		row_30	TNFSF10	TNF superfamily member 10 [Source:HGNC Symbol;Acc:HGNC:11925]	1278	0.327575	0.335859	Yes		row_30	GADD45A	growth arrest and DNA damage inducible alpha [Source:HGNC Symbol;Acc:HGNC:4095]	1463	0.281097	0.336496	Yes		row_30	CAPN5
row_31	FLT4	fms related receptor tyrosine kinase 4 [Source:HGNC Symbol;Acc:HGNC:3767]	1213	0.343302	0.439271	Yes		row_31	STARD4	StAR related lipid transfer domain containing 4 [Source:HGNC Symbol;Acc:HGNC:18058]	1836	0.226359	0.370705	Yes		row_31	TRIB1	tribbles pseudokinase 1 [Source:HGNC Symbol;Acc:HGNC:16891]	1209	0.345643	0.342767	Yes		row_31	MYH9	myosin heavy chain 9 [Source:HGNC Symbol;Acc:HGNC:7579]	1441	0.286669	0.353464	Yes		row_31	TNFRSF18	TNF receptor superfamily member 18 [Source:HGNC Symbol;Acc:HGNC:11914]	1288	0.325241	0.341639	Yes		row_31	SNTB1	syntrophin beta 1 [Source:HGNC Symbol;Acc:HGNC:11168]	1468	0.279713	0.341613	Yes		row_31	FN1
row_32	LIF	LIF interleukin 6 family cytokine [Source:HGNC Symbol;Acc:HGNC:6596]	1222	0.340549	0.444514	Yes		row_32	SLC6A6	solute carrier family 6 member 6 [Source:HGNC Symbol;Acc:HGNC:11052]	1846	0.225315	0.377991	Yes		row_32	EGR1	early growth response 1 [Source:HGNC Symbol;Acc:HGNC:3238]	1212	0.343717	0.349224	Yes		row_32	ENO2	enolase 2 [Source:HGNC Symbol;Acc:HGNC:3353]	1442	0.286274	0.359321	Yes		row_32	RGS16	regulator of G protein signaling 16 [Source:HGNC Symbol;Acc:HGNC:9997]	1308	0.320089	0.34669	Yes		row_32	PVR	PVR cell adhesion molecule [Source:HGNC Symbol;Acc:HGNC:9705]	1471	0.279184	0.346845	Yes		row_32	MMP1
row_33	PLAU	plasminogen activator, urokinase [Source:HGNC Symbol;Acc:HGNC:9052]	1287	0.325252	0.445986	Yes		row_33	TXNRD1	thioredoxin reductase 1 [Source:HGNC Symbol;Acc:HGNC:12437]	1934	0.21622	0.380055	Yes		row_33	LIF	LIF interleukin 6 family cytokine [Source:HGNC Symbol;Acc:HGNC:6596]	1222	0.340549	0.355181	Yes		row_33	HMOX1	heme oxygenase 1 [Source:HGNC Symbol;Acc:HGNC:5013]	1482	0.276681	0.362531	Yes		row_33	POU2F1	POU class 2 homeobox 1 [Source:HGNC Symbol;Acc:HGNC:9212]	1326	0.312248	0.351714	Yes		row_33	NT5E	5'-nucleotidase ecto [Source:HGNC Symbol;Acc:HGNC:8021]	1475	0.27854	0.352003	Yes		row_33	FBN1
row_34	RGS16	regulator of G protein signaling 16 [Source:HGNC Symbol;Acc:HGNC:9997]	1308	0.320089	0.450131	Yes		row_34	ACLY	ATP citrate lyase [Source:HGNC Symbol;Acc:HGNC:115]	2013	0.20411	0.382263	Yes		row_34	MAP2K3	mitogen-activated protein kinase kinase 3 [Source:HGNC Symbol;Acc:HGNC:6843]	1282	0.326797	0.357732	Yes		row_34	STC2	stanniocalcin 2 [Source:HGNC Symbol;Acc:HGNC:11374]	1531	0.268611	0.36501	Yes		row_34	KLF6	KLF transcription factor 6 [Source:HGNC Symbol;Acc:HGNC:2235]	1351	0.306201	0.356181	Yes		row_34	TPM1	tropomyosin 1 [Source:HGNC Symbol;Acc:HGNC:12010]	1504	0.273538	0.355494	Yes		row_34	CTSK
row_35	SOX9	SRY-box transcription factor 9 [Source:HGNC Symbol;Acc:HGNC:11204]	1328	0.311944	0.454202	Yes		row_35	MTHFD2	methylenetetrahydrofolate dehydrogenase (NADP+ dependent) 2, methenyltetrahydrofolate cyclohydrolase [Source:HGNC Symbol;Acc:HGNC:7434]	2107	0.192656	0.383129	Yes		row_35	PLAU	plasminogen activator, urokinase [Source:HGNC Symbol;Acc:HGNC:9052]	1287	0.325252	0.363711	Yes		row_35	TGM2	transglutaminase 2 [Source:HGNC Symbol;Acc:HGNC:11778]	1532	0.26839	0.3705	Yes		row_35	BMP2	bone morphogenetic protein 2 [Source:HGNC Symbol;Acc:HGNC:1069]	1368	0.300368	0.361036	Yes		row_35	THBS1	thrombospondin 1 [Source:HGNC Symbol;Acc:HGNC:11785]	1523	0.269717	0.35954	Yes		row_35	PECAM1
row_36	EREG	epiregulin [Source:HGNC Symbol;Acc:HGNC:3443]	1343	0.30903	0.458537	Yes		row_36	SLC1A5	solute carrier family 1 member 5 [Source:HGNC Symbol;Acc:HGNC:10943]	2126	0.19126	0.388662	Yes		row_36	KLF6	KLF transcription factor 6 [Source:HGNC Symbol;Acc:HGNC:2235]	1351	0.306201	0.365616	Yes		row_36	MAFF	MAF bZIP transcription factor F [Source:HGNC Symbol;Acc:HGNC:6780]	1613	0.255418	0.370698	Yes		row_36	NT5E	5'-nucleotidase ecto [Source:HGNC Symbol;Acc:HGNC:8021]	1475	0.27854	0.359814	Yes		row_36	TGM2	transglutaminase 2 [Source:HGNC Symbol;Acc:HGNC:11778]	1532	0.26839	0.364189	Yes		row_36	RAC1
row_37	BMP2	bone morphogenetic protein 2 [Source:HGNC Symbol;Acc:HGNC:1069]	1368	0.300368	0.462099	Yes		row_37	RRP9	ribosomal RNA processing 9, U3 small nucleolar RNA binding protein [Source:HGNC Symbol;Acc:HGNC:16829]	2183	0.18368	0.391541	Yes		row_37	BMP2	bone morphogenetic protein 2 [Source:HGNC Symbol;Acc:HGNC:1069]	1368	0.300368	0.370364	Yes		row_37	HK2	hexokinase 2 [Source:HGNC Symbol;Acc:HGNC:4923]	1656	0.248896	0.373151	Yes		row_37	LRIG1	leucine rich repeats and immunoglobulin like domains 1 [Source:HGNC Symbol;Acc:HGNC:17360]	1493	0.274812	0.364108	Yes		row_37	PLOD2	procollagen-lysine,2-oxoglutarate 5-dioxygenase 2 [Source:HGNC Symbol;Acc:HGNC:9082]	1538	0.267349	0.369005	Yes		row_37	MST1
row_38	TNFAIP3	TNF alpha induced protein 3 [Source:HGNC Symbol;Acc:HGNC:11896]	1391	0.294771	0.465692	Yes		row_38	BTG2	BTG anti-proliferation factor 2 [Source:HGNC Symbol;Acc:HGNC:1131]	2247	0.177977	0.393782	Yes		row_38	DUSP5	dual specificity phosphatase 5 [Source:HGNC Symbol;Acc:HGNC:3071]	1370	0.300176	0.37605	Yes		row_38	MT2A	metallothionein 2A [Source:HGNC Symbol;Acc:HGNC:7406]	1692	0.244091	0.375945	Yes		row_38	TGM2	transglutaminase 2 [Source:HGNC Symbol;Acc:HGNC:11778]	1532	0.26839	0.366958	Yes		row_38	PTX3	pentraxin 3 [Source:HGNC Symbol;Acc:HGNC:9692]	1588	0.260335	0.370925	Yes		row_38	GNG12
row_39	LCP1	lymphocyte cytosolic protein 1 [Source:HGNC Symbol;Acc:HGNC:6528]	1500	0.274033	0.463538	Yes		row_39	ELOVL5	ELOVL fatty acid elongase 5 [Source:HGNC Symbol;Acc:HGNC:21308]	2265	0.176578	0.398866	Yes		row_39	TNFAIP3	TNF alpha induced protein 3 [Source:HGNC Symbol;Acc:HGNC:11896]	1391	0.294771	0.380439	Yes		row_39	PIM1	Pim-1 proto-oncogene, serine/threonine kinase [Source:HGNC Symbol;Acc:HGNC:8986]	1729	0.239502	0.378583	Yes		row_39	CD86	CD86 molecule [Source:HGNC Symbol;Acc:HGNC:1705]	1576	0.263034	0.369389	Yes		row_39	CDH2	cadherin 2 [Source:HGNC Symbol;Acc:HGNC:1759]	1611	0.255627	0.374449	Yes		row_39	FURIN
row_40	PRELID3B	PRELI domain containing 3B [Source:HGNC Symbol;Acc:HGNC:15892]	1545	0.265581	0.465258	Yes		row_40	EBP	EBP cholestenol delta-isomerase [Source:HGNC Symbol;Acc:HGNC:3133]	2293	0.173532	0.403215	Yes		row_40	CXCL1	C-X-C motif chemokine ligand 1 [Source:HGNC Symbol;Acc:HGNC:4602]	1430	0.288132	0.383569	Yes		row_40	BNIP3L	BCL2 interacting protein 3 like [Source:HGNC Symbol;Acc:HGNC:1085]	1744	0.237831	0.382568	Yes		row_40	EOMES	eomesodermin [Source:HGNC Symbol;Acc:HGNC:3372]	1590	0.260063	0.373647	Yes		row_40	SCG2	secretogranin II [Source:HGNC Symbol;Acc:HGNC:10575]	1614	0.255257	0.379222	Yes		row_40	CD9
row_41	F2RL1	F2R like trypsin receptor 1 [Source:HGNC Symbol;Acc:HGNC:3538]	1605	0.25709	0.465893	Yes		row_41	IFRD1	interferon related developmental regulator 1 [Source:HGNC Symbol;Acc:HGNC:5456]	2317	0.171489	0.407744	Yes		row_41	GADD45A	growth arrest and DNA damage inducible alpha [Source:HGNC Symbol;Acc:HGNC:4095]	1463	0.281097	0.386942	Yes		row_41	BHLHE40	basic helix-loop-helix family member e40 [Source:HGNC Symbol;Acc:HGNC:1046]	1752	0.236372	0.386964	Yes		row_41	MAFF	MAF bZIP transcription factor F [Source:HGNC Symbol;Acc:HGNC:6780]	1613	0.255418	0.377248	Yes		row_41	SNAI2	snail family transcriptional repressor 2 [Source:HGNC Symbol;Acc:HGNC:11094]	1672	0.247432	0.380392	Yes		row_41	APOC1
row_42	TRIB2	tribbles pseudokinase 2 [Source:HGNC Symbol;Acc:HGNC:30809]	1638	0.252627	0.468147	Yes		row_42	MTHFD2L	methylenetetrahydrofolate dehydrogenase (NADP+ dependent) 2 like [Source:HGNC Symbol;Acc:HGNC:31865]	2319	0.171209	0.413647	Yes		row_42	NAMPT	nicotinamide phosphoribosyltransferase [Source:HGNC Symbol;Acc:HGNC:30092]	1483	0.276668	0.391047	Yes		row_42	SLC6A6	solute carrier family 6 member 6 [Source:HGNC Symbol;Acc:HGNC:11052]	1846	0.225315	0.38573	Yes		row_42	LCLAT1	lysocardiolipin acyltransferase 1 [Source:HGNC Symbol;Acc:HGNC:26756]	1619	0.254738	0.381904	Yes		row_42	ADAM12	ADAM metallopeptidase domain 12 [Source:HGNC Symbol;Acc:HGNC:190]	1702	0.243098	0.383236	Yes		row_42	MASP2
row_43	DNMBP	dynamin binding protein [Source:HGNC Symbol;Acc:HGNC:30373]	1642	0.251879	0.472208	Yes		row_43	RIT1	Ras like without CAAX 1 [Source:HGNC Symbol;Acc:HGNC:10023]	2356	0.168088	0.417241	Yes		row_43	SPHK1	sphingosine kinase 1 [Source:HGNC Symbol;Acc:HGNC:11240]	1553	0.264365	0.391774	Yes		row_43	BTG1	BTG anti-proliferation factor 1 [Source:HGNC Symbol;Acc:HGNC:1130]	1851	0.2251	0.390083	Yes		row_43	PLEC	plectin [Source:HGNC Symbol;Acc:HGNC:9069]	1651	0.249812	0.384831	Yes		row_43	COL5A3	collagen type V alpha 3 chain [Source:HGNC Symbol;Acc:HGNC:14864]	1723	0.240735	0.3866	Yes		row_43	ADAM9
row_44	PRKG2	protein kinase cGMP-dependent 2 [Source:HGNC Symbol;Acc:HGNC:9416]	1698	0.243512	0.472865	Yes		row_44	GBE1	1,4-alpha-glucan branching enzyme 1 [Source:HGNC Symbol;Acc:HGNC:4180]	2360	0.167631	0.422893	Yes		row_44	CFLAR	CASP8 and FADD like apoptosis regulator [Source:HGNC Symbol;Acc:HGNC:1876]	1587	0.26053	0.39469	Yes		row_44	NDRG1	N-myc downstream regulated 1 [Source:HGNC Symbol;Acc:HGNC:7679]	1878	0.222344	0.392998	Yes		row_44	HK2	hexokinase 2 [Source:HGNC Symbol;Acc:HGNC:4923]	1656	0.248896	0.389436	Yes		row_44	ITGAV	integrin subunit alpha V [Source:HGNC Symbol;Acc:HGNC:6150]	1728	0.239763	0.39095	Yes		row_44	SERPINC1
row_45	NRP1	neuropilin 1 [Source:HGNC Symbol;Acc:HGNC:8004]	1757	0.235732	0.473203	Yes		row_45	AK4	adenylate kinase 4 [Source:HGNC Symbol;Acc:HGNC:363]	2390	0.16487	0.426815	Yes		row_45	PTX3	pentraxin 3 [Source:HGNC Symbol;Acc:HGNC:9692]	1588	0.260335	0.399676	Yes		row_45	ALDOB	aldolase, fructose-bisphosphate B [Source:HGNC Symbol;Acc:HGNC:417]	1983	0.209453	0.390748	Yes		row_45	PRNP	prion protein [Source:HGNC Symbol;Acc:HGNC:9449]	1720	0.240992	0.390181	Yes		row_45	ITGA5	integrin subunit alpha 5 [Source:HGNC Symbol;Acc:HGNC:6141]	1820	0.228452	0.38962	Yes		row_45	TIMP1
row_46	GFPT2	glutamine-fructose-6-phosphate transaminase 2 [Source:HGNC Symbol;Acc:HGNC:4242]	1806	0.229778	0.474068	Yes		row_46	CDKN1A	cyclin dependent kinase inhibitor 1A [Source:HGNC Symbol;Acc:HGNC:1784]	2439	0.160884	0.429403	Yes		row_46	F2RL1	F2R like trypsin receptor 1 [Source:HGNC Symbol;Acc:HGNC:3538]	1605	0.25709	0.403595	Yes		row_46	FOXO3	forkhead box O3 [Source:HGNC Symbol;Acc:HGNC:3821]	2086	0.195628	0.38834	Yes		row_46	ITGAV	integrin subunit alpha V [Source:HGNC Symbol;Acc:HGNC:6150]	1728	0.239763	0.394419	Yes		row_46	COL4A2	collagen type IV alpha 2 chain [Source:HGNC Symbol;Acc:HGNC:2203]	1963	0.211803	0.384768	Yes		row_46	PREP
row_47	WNT7A	Wnt family member 7A [Source:HGNC Symbol;Acc:HGNC:12786]	1869	0.222392	0.473929	Yes		row_47	TES	testin LIM domain protein [Source:HGNC Symbol;Acc:HGNC:14620]	2551	0.151837	0.427715	Yes		row_47	MAFF	MAF bZIP transcription factor F [Source:HGNC Symbol;Acc:HGNC:6780]	1613	0.255418	0.408047	Yes		row_47	LDHC	lactate dehydrogenase C [Source:HGNC Symbol;Acc:HGNC:6544]	2180	0.184425	0.386269	Yes		row_47	PIM1	Pim-1 proto-oncogene, serine/threonine kinase [Source:HGNC Symbol;Acc:HGNC:8986]	1729	0.239502	0.399092	Yes		row_47	LOXL2	lysyl oxidase like 2 [Source:HGNC Symbol;Acc:HGNC:6666]	1978	0.209732	0.387914	Yes		row_47	GNB2
row_48	GABRA3	gamma-aminobutyric acid type A receptor subunit alpha3 [Source:HGNC Symbol;Acc:HGNC:4077]	1960	0.212048	0.471859	Yes		row_48	ACTR3	actin related protein 3 [Source:HGNC Symbol;Acc:HGNC:170]	2627	0.147157	0.428127	Yes		row_48	MARCKS	myristoylated alanine rich protein kinase C substrate [Source:HGNC Symbol;Acc:HGNC:6759]	1618	0.254891	0.412678	Yes		row_48	BCAN	brevican [Source:HGNC Symbol;Acc:HGNC:23059]	2187	0.183446	0.389645	Yes		row_48	BHLHE40	basic helix-loop-helix family member e40 [Source:HGNC Symbol;Acc:HGNC:1046]	1752	0.236372	0.402322	Yes		row_48	SPOCK1	SPARC (osteonectin), cwcv and kazal like domains proteoglycan 1 [Source:HGNC Symbol;Acc:HGNC:11251]	2020	0.20284	0.389232	Yes		row_48	LRP1
row_49	IL2RG	interleukin 2 receptor subunit gamma [Source:HGNC Symbol;Acc:HGNC:6010]	1973	0.210698	0.474661	Yes		row_49	PNP	purine nucleoside phosphorylase [Source:HGNC Symbol;Acc:HGNC:7892]	2767	0.137756	0.424187	Yes		row_49	SQSTM1	sequestosome 1 [Source:HGNC Symbol;Acc:HGNC:11280]	1711	0.242271	0.411536	Yes		row_49	IER3	immediate early response 3 [Source:HGNC Symbol;Acc:HGNC:5392]	2245	0.17827	0.38971	Yes		row_49	NRP1	neuropilin 1 [Source:HGNC Symbol;Acc:HGNC:8004]	1757	0.235732	0.406669	Yes		row_49	PTHLH	parathyroid hormone like hormone [Source:HGNC Symbol;Acc:HGNC:9607]	2066	0.197141	0.390189	Yes		row_49	MMP14
row_50	USP12	ubiquitin specific peptidase 12 [Source:HGNC Symbol;Acc:HGNC:20485]	2077	0.196136	0.471506	No		row_50	TRIB3	tribbles pseudokinase 3 [Source:HGNC Symbol;Acc:HGNC:16228]	2778	0.136996	0.428332	Yes		row_50	DUSP4	dual specificity phosphatase 4 [Source:HGNC Symbol;Acc:HGNC:3070]	1721	0.240836	0.415583	Yes		row_50	PLAUR	plasminogen activator, urokinase receptor [Source:HGNC Symbol;Acc:HGNC:9053]	2306	0.172383	0.389466	Yes		row_50	NDRG1	N-myc downstream regulated 1 [Source:HGNC Symbol;Acc:HGNC:7679]	1878	0.222344	0.403472	Yes		row_50	FOXC2	forkhead box C2 [Source:HGNC Symbol;Acc:HGNC:3801]	2124	0.191327	0.390282	Yes		row_50	USP11
row_51	MAP4K1	mitogen-activated protein kinase kinase kinase kinase 1 [Source:HGNC Symbol;Acc:HGNC:6863]	2089	0.195256	0.47411	No		row_51	SLC7A5	solute carrier family 7 member 5 [Source:HGNC Symbol;Acc:HGNC:11063]	2797	0.136049	0.431941	Yes		row_51	BHLHE40	basic helix-loop-helix family member e40 [Source:HGNC Symbol;Acc:HGNC:1046]	1752	0.236372	0.418225	Yes		row_51	TMEM45A	transmembrane protein 45A [Source:HGNC Symbol;Acc:HGNC:25480]	2313	0.172007	0.392608	Yes		row_51	PLPP1	phospholipid phosphatase 1 [Source:HGNC Symbol;Acc:HGNC:9228]	1961	0.211894	0.402457	Yes		row_51	MYL9	myosin light chain 9 [Source:HGNC Symbol;Acc:HGNC:15754]	2133	0.190072	0.393427	Yes		row_51	F2RL2
row_52	LAPTM5	lysosomal protein transmembrane 5 [Source:HGNC Symbol;Acc:HGNC:29612]	2212	0.181133	0.46951	No		row_52	TMEM97	transmembrane protein 97 [Source:HGNC Symbol;Acc:HGNC:28106]	2841	0.133269	0.433881	Yes		row_52	GFPT2	glutamine-fructose-6-phosphate transaminase 2 [Source:HGNC Symbol;Acc:HGNC:4242]	1806	0.229778	0.419295	Yes		row_52	ALDOC	aldolase, fructose-bisphosphate C [Source:HGNC Symbol;Acc:HGNC:418]	2321	0.171033	0.395667	Yes		row_52	BCL2L1	BCL2 like 1 [Source:HGNC Symbol;Acc:HGNC:992]	1994	0.20743	0.404494	Yes		row_52	TPM4	tropomyosin 4 [Source:HGNC Symbol;Acc:HGNC:12013]	2148	0.188262	0.396161	Yes		row_52	BMP1
row_53	CD37	CD37 molecule [Source:HGNC Symbol;Acc:HGNC:1666]	2296	0.173193	0.467224	No		row_53	EIF2S2	eukaryotic translation initiation factor 2 subunit beta [Source:HGNC Symbol;Acc:HGNC:3266]	2859	0.132367	0.437425	Yes		row_53	BTG1	BTG anti-proliferation factor 1 [Source:HGNC Symbol;Acc:HGNC:1130]	1851	0.2251	0.420841	Yes		row_53	PFKP	phosphofructokinase, platelet [Source:HGNC Symbol;Acc:HGNC:8878]	2328	0.169997	0.398768	Yes		row_53	SNX9	sorting nexin 9 [Source:HGNC Symbol;Acc:HGNC:14973]	2051	0.198849	0.404857	Yes		row_53	RHOB	ras homolog family member B [Source:HGNC Symbol;Acc:HGNC:668]	2152	0.187682	0.399575	Yes		row_53	FYN
row_54	PLAUR	plasminogen activator, urokinase receptor [Source:HGNC Symbol;Acc:HGNC:9053]	2306	0.172383	0.469567	No		row_54	NFKBIB	NFKB inhibitor beta [Source:HGNC Symbol;Acc:HGNC:7798]	2870	0.131958	0.441394	Yes		row_54	PLPP3	phospholipid phosphatase 3 [Source:HGNC Symbol;Acc:HGNC:9229]	1957	0.212304	0.418308	Yes		row_54	EFNA3	ephrin A3 [Source:HGNC Symbol;Acc:HGNC:3223]	2341	0.169814	0.401488	Yes		row_54	SLC1A5	solute carrier family 1 member 5 [Source:HGNC Symbol;Acc:HGNC:10943]	2126	0.19126	0.403941	Yes		row_54	TFPI2	tissue factor pathway inhibitor 2 [Source:HGNC Symbol;Acc:HGNC:11761]	2160	0.186308	0.402711	Yes		row_54	PLEK
row_55	MMP9	matrix metallopeptidase 9 [Source:HGNC Symbol;Acc:HGNC:7176]	2392	0.164811	0.467014	No		row_55	YKT6	YKT6 v-SNARE homolog [Source:HGNC Symbol;Acc:HGNC:16959]	2873	0.131803	0.445861	Yes		row_55	RCAN1	regulator of calcineurin 1 [Source:HGNC Symbol;Acc:HGNC:3040]	1985	0.209406	0.420622	Yes		row_55	GBE1	1,4-alpha-glucan branching enzyme 1 [Source:HGNC Symbol;Acc:HGNC:4180]	2360	0.167631	0.403786	Yes		row_55	RHOB	ras homolog family member B [Source:HGNC Symbol;Acc:HGNC:668]	2152	0.187682	0.406033	Yes		row_55	PLAUR	plasminogen activator, urokinase receptor [Source:HGNC Symbol;Acc:HGNC:9053]	2306	0.172383	0.396913	No		row_55	FGA
row_56	EMP1	epithelial membrane protein 1 [Source:HGNC Symbol;Acc:HGNC:3333]	2437	0.16113	0.466971	No		row_56	SLC2A1	solute carrier family 2 member 1 [Source:HGNC Symbol;Acc:HGNC:11005]	2947	0.128194	0.445738	Yes		row_56	RIPK2	receptor interacting serine/threonine kinase 2 [Source:HGNC Symbol;Acc:HGNC:10020]	1987	0.208663	0.424556	Yes		row_56	AK4	adenylate kinase 4 [Source:HGNC Symbol;Acc:HGNC:363]	2390	0.16487	0.405337	Yes		row_56	IL3RA	interleukin 3 receptor subunit alpha [Source:HGNC Symbol;Acc:HGNC:6012]	2157	0.187086	0.409432	Yes		row_56	CD59	CD59 molecule (CD59 blood group) [Source:HGNC Symbol;Acc:HGNC:1689]	2463	0.158537	0.39016	No		row_56	PLG
row_57	CBL	Cbl proto-oncogene [Source:HGNC Symbol;Acc:HGNC:1541]	2597	0.148479	0.459498	No		row_57	ADIPOR2	adiponectin receptor 2 [Source:HGNC Symbol;Acc:HGNC:24041]	2956	0.127657	0.449684	Yes		row_57	RHOB	ras homolog family member B [Source:HGNC Symbol;Acc:HGNC:668]	2152	0.187682	0.417843	Yes		row_57	PDGFB	platelet derived growth factor subunit B [Source:HGNC Symbol;Acc:HGNC:8800]	2401	0.164186	0.408067	Yes		row_57	IL4R	interleukin 4 receptor [Source:HGNC Symbol;Acc:HGNC:6015]	2241	0.178397	0.4077	No		row_57	FSTL1	follistatin like 1 [Source:HGNC Symbol;Acc:HGNC:3972]	2591	0.148931	0.385042	No		row_57	C3
row_58	ETV4	ETS variant transcription factor 4 [Source:HGNC Symbol;Acc:HGNC:3493]	2611	0.147894	0.461178	No		row_58	SLC9A3R1	SLC9A3 regulator 1 [Source:HGNC Symbol;Acc:HGNC:11075]	3026	0.12436	0.449679	No		row_58	SLC16A6	solute carrier family 16 member 6 [Source:HGNC Symbol;Acc:HGNC:10927]	2163	0.186135	0.42078	Yes		row_58	TPBG	trophoblast glycoprotein [Source:HGNC Symbol;Acc:HGNC:12004]	2424	0.161857	0.409996	Yes		row_58	PTGER2	prostaglandin E receptor 2 [Source:HGNC Symbol;Acc:HGNC:9594]	2353	0.168271	0.404013	No		row_58	FZD8	frizzled class receptor 8 [Source:HGNC Symbol;Acc:HGNC:4046]	2596	0.148553	0.387642	No		row_58	S100A13
row_59	TSPAN13	tetraspanin 13 [Source:HGNC Symbol;Acc:HGNC:21643]	2764	0.137897	0.453966	No		row_59	PITPNB	phosphatidylinositol transfer protein beta [Source:HGNC Symbol;Acc:HGNC:9002]	3108	0.119611	0.448754	No		row_59	FUT4	fucosyltransferase 4 [Source:HGNC Symbol;Acc:HGNC:4015]	2174	0.184992	0.423695	Yes		row_59	PGM2	phosphoglucomutase 2 [Source:HGNC Symbol;Acc:HGNC:8906]	2427	0.161779	0.41318	Yes		row_59	HYCC2	hyccin PI4KA lipid kinase complex subunit 2 [Source:HGNC Symbol;Acc:HGNC:28593]	2359	0.167793	0.406972	No		row_59	VIM	vimentin [Source:HGNC Symbol;Acc:HGNC:12692]	2613	0.147809	0.389474	No		row_59	CFH
row_60	TRAF1	TNF receptor associated factor 1 [Source:HGNC Symbol;Acc:HGNC:12031]	2795	0.136087	0.454379	No		row_60	PSAT1	phosphoserine aminotransferase 1 [Source:HGNC Symbol;Acc:HGNC:19129]	3160	0.116328	0.449601	No		row_60	TNFAIP6	TNF alpha induced protein 6 [Source:HGNC Symbol;Acc:HGNC:11898]	2203	0.181887	0.425419	Yes		row_60	CDKN1A	cyclin dependent kinase inhibitor 1A [Source:HGNC Symbol;Acc:HGNC:1784]	2439	0.160884	0.41578	Yes		row_60	EMP1	epithelial membrane protein 1 [Source:HGNC Symbol;Acc:HGNC:3333]	2437	0.16113	0.405281	No		row_60	ITGB5	integrin subunit beta 5 [Source:HGNC Symbol;Acc:HGNC:6160]	2620	0.147496	0.391928	No		row_60	MMP2
row_61	LAT2	linker for activation of T cells family member 2 [Source:HGNC Symbol;Acc:HGNC:12749]	2912	0.129671	0.449287	No		row_61	PGM1	phosphoglucomutase 1 [Source:HGNC Symbol;Acc:HGNC:8905]	3261	0.111466	0.447197	No		row_61	IER5	immediate early response 5 [Source:HGNC Symbol;Acc:HGNC:5393]	2214	0.180732	0.428252	Yes		row_61	JMJD6	jumonji domain containing 6, arginine demethylase and lysine hydroxylase [Source:HGNC Symbol;Acc:HGNC:19355]	2496	0.155541	0.415443	Yes		row_61	FAH	fumarylacetoacetate hydrolase [Source:HGNC Symbol;Acc:HGNC:3579]	2523	0.153345	0.402935	No		row_61	LAMC2	laminin subunit gamma 2 [Source:HGNC Symbol;Acc:HGNC:6493]	2644	0.146289	0.393291	No		row_61	ARF4
row_62	MAP3K1	mitogen-activated protein kinase kinase kinase 1 [Source:HGNC Symbol;Acc:HGNC:6848]	2924	0.129039	0.450774	No		row_62	ERO1A	endoplasmic reticulum oxidoreductase 1 alpha [Source:HGNC Symbol;Acc:HGNC:13280]	3336	0.108309	0.446319	No		row_62	IER3	immediate early response 3 [Source:HGNC Symbol;Acc:HGNC:5392]	2245	0.17827	0.429781	Yes		row_62	PFKFB3	6-phosphofructo-2-kinase/fructose-2,6-biphosphatase 3 [Source:HGNC Symbol;Acc:HGNC:8874]	2506	0.154859	0.418046	Yes		row_62	IFNGR1	interferon gamma receptor 1 [Source:HGNC Symbol;Acc:HGNC:5439]	2566	0.150867	0.403241	No		row_62	GPC1	glypican 1 [Source:HGNC Symbol;Acc:HGNC:4449]	2680	0.143741	0.393852	No		row_62	DUSP14
row_63	AVL9	AVL9 cell migration associated [Source:HGNC Symbol;Acc:HGNC:28994]	2990	0.125687	0.448816	No		row_63	AURKA	aurora kinase A [Source:HGNC Symbol;Acc:HGNC:11393]	3376	0.106551	0.447579	No		row_63	BTG2	BTG anti-proliferation factor 2 [Source:HGNC Symbol;Acc:HGNC:1131]	2247	0.177977	0.433127	Yes		row_63	IRS2	insulin receptor substrate 2 [Source:HGNC Symbol;Acc:HGNC:6126]	2524	0.153295	0.420113	Yes		row_63	ETV4	ETS variant transcription factor 4 [Source:HGNC Symbol;Acc:HGNC:3493]	2611	0.147894	0.403363	No		row_63	CALU	calumenin [Source:HGNC Symbol;Acc:HGNC:1458]	2684	0.143606	0.39642	No		row_63	GSN
row_64	TFPI	tissue factor pathway inhibitor [Source:HGNC Symbol;Acc:HGNC:11760]	3120	0.118873	0.442726	No		row_64	RRM2	ribonucleotide reductase regulatory subunit M2 [Source:HGNC Symbol;Acc:HGNC:10452]	3509	0.100307	0.442775	No		row_64	PLAUR	plasminogen activator, urokinase receptor [Source:HGNC Symbol;Acc:HGNC:9053]	2306	0.172383	0.432783	Yes		row_64	TES	testin LIM domain protein [Source:HGNC Symbol;Acc:HGNC:14620]	2551	0.151837	0.421586	Yes		row_64	SOCS2	suppressor of cytokine signaling 2 [Source:HGNC Symbol;Acc:HGNC:19382]	2621	0.147487	0.405675	No		row_64	FLNA	filamin A [Source:HGNC Symbol;Acc:HGNC:3754]	2747	0.139437	0.395202	No		row_64	SIRT2
row_65	PLEK2	pleckstrin 2 [Source:HGNC Symbol;Acc:HGNC:19238]	3281	0.110594	0.434551	No		row_65	ACACA	acetyl-CoA carboxylase alpha [Source:HGNC Symbol;Acc:HGNC:84]	3516	0.0998911	0.445879	No		row_65	BTG3	BTG anti-proliferation factor 3 [Source:HGNC Symbol;Acc:HGNC:1132]	2323	0.17068	0.435047	Yes		row_65	EFNA1	ephrin A1 [Source:HGNC Symbol;Acc:HGNC:3221]	2580	0.150066	0.422896	Yes		row_65	PNP	purine nucleoside phosphorylase [Source:HGNC Symbol;Acc:HGNC:7892]	2767	0.137756	0.399258	No		row_65	NOTCH2	notch receptor 2 [Source:HGNC Symbol;Acc:HGNC:7882]	2903	0.130362	0.38797	No		row_65	PLAT
row_66	ERO1A	endoplasmic reticulum oxidoreductase 1 alpha [Source:HGNC Symbol;Acc:HGNC:13280]	3336	0.108309	0.43299	No		row_66	CYB5B	cytochrome b5 type B [Source:HGNC Symbol;Acc:HGNC:24374]	3687	0.0932957	0.438441	No		row_66	CDKN1A	cyclin dependent kinase inhibitor 1A [Source:HGNC Symbol;Acc:HGNC:1784]	2439	0.160884	0.430901	Yes		row_66	KDELR3	KDEL endoplasmic reticulum protein retention receptor 3 [Source:HGNC Symbol;Acc:HGNC:6306]	2622	0.147359	0.423335	Yes		row_66	TRAF1	TNF receptor associated factor 1 [Source:HGNC Symbol;Acc:HGNC:12031]	2795	0.136087	0.400217	No		row_66	ITGB1	integrin subunit beta 1 [Source:HGNC Symbol;Acc:HGNC:6153]	2935	0.128599	0.388492	No		row_66	ANG
row_67	CTSS	cathepsin S [Source:HGNC Symbol;Acc:HGNC:2545]	3472	0.10268	0.42625	No		row_67	FADS1	fatty acid desaturase 1 [Source:HGNC Symbol;Acc:HGNC:3574]	3729	0.09179	0.439062	No		row_67	PFKFB3	6-phosphofructo-2-kinase/fructose-2,6-biphosphatase 3 [Source:HGNC Symbol;Acc:HGNC:8874]	2506	0.154859	0.429719	Yes		row_67	EGFR	epidermal growth factor receptor [Source:HGNC Symbol;Acc:HGNC:3236]	2640	0.146588	0.425265	Yes		row_67	PHTF2	putative homeodomain transcription factor 2 [Source:HGNC Symbol;Acc:HGNC:13411]	2801	0.135892	0.402554	No		row_67	SDC4	syndecan 4 [Source:HGNC Symbol;Acc:HGNC:10661]	3058	0.122426	0.38318	No		row_67	MMP11
row_68	PECAM1	platelet and endothelial cell adhesion molecule 1 [Source:HGNC Symbol;Acc:HGNC:8823]	3527	0.0995357	0.424541	No		row_68	PHGDH	phosphoglycerate dehydrogenase [Source:HGNC Symbol;Acc:HGNC:8923]	3753	0.0908907	0.440783	No		row_68	IRS2	insulin receptor substrate 2 [Source:HGNC Symbol;Acc:HGNC:6126]	2524	0.153295	0.431586	Yes		row_68	PRKCA	protein kinase C alpha [Source:HGNC Symbol;Acc:HGNC:9393]	2663	0.144912	0.426847	Yes		row_68	CD83	CD83 molecule [Source:HGNC Symbol;Acc:HGNC:1703]	2881	0.131461	0.400158	No		row_68	FN1	fibronectin 1 [Source:HGNC Symbol;Acc:HGNC:3778]	3101	0.119925	0.382844	No		row_68	LAMP2
row_69	BPGM	bisphosphoglycerate mutase [Source:HGNC Symbol;Acc:HGNC:1093]	3552	0.098268	0.424693	No		row_69	UFM1	ubiquitin fold modifier 1 [Source:HGNC Symbol;Acc:HGNC:20597]	4200	0.076087	0.415393	No		row_69	MCL1	MCL1 apoptosis regulator, BCL2 family member [Source:HGNC Symbol;Acc:HGNC:6943]	2526	0.153228	0.434458	Yes		row_69	XPNPEP1	X-prolyl aminopeptidase 1 [Source:HGNC Symbol;Acc:HGNC:12822]	2675	0.144101	0.429104	Yes		row_69	ENO3	enolase 3 [Source:HGNC Symbol;Acc:HGNC:3354]	3004	0.125107	0.394938	No		row_69	COL12A1	collagen type XII alpha 1 chain [Source:HGNC Symbol;Acc:HGNC:2188]	3166	0.115995	0.381051	No		row_69	PROS1
row_70	SEMA3B	semaphorin 3B [Source:HGNC Symbol;Acc:HGNC:10724]	3614	0.0955907	0.422477	No		row_70	EPRS1	glutamyl-prolyl-tRNA synthetase 1 [Source:HGNC Symbol;Acc:HGNC:3418]	4212	0.0757637	0.417341	No		row_70	TNFSF9	TNF superfamily member 9 [Source:HGNC Symbol;Acc:HGNC:11939]	2532	0.15268	0.437069	Yes		row_70	GPC1	glypican 1 [Source:HGNC Symbol;Acc:HGNC:4449]	2680	0.143741	0.431793	Yes		row_70	HIPK2	homeodomain interacting protein kinase 2 [Source:HGNC Symbol;Acc:HGNC:14402]	3222	0.113484	0.383526	No		row_70	MMP1	matrix metallopeptidase 1 [Source:HGNC Symbol;Acc:HGNC:7155]	3289	0.110183	0.375504	No		row_70	LTA4H
row_71	ADAM17	ADAM metallopeptidase domain 17 [Source:HGNC Symbol;Acc:HGNC:195]	3779	0.0898024	0.413701	No		row_71	TFRC	transferrin receptor [Source:HGNC Symbol;Acc:HGNC:11763]	4258	0.0742225	0.417098	No		row_71	TANK	TRAF family member associated NFKB activator [Source:HGNC Symbol;Acc:HGNC:11562]	2568	0.150763	0.437756	Yes		row_71	CAVIN1	caveolae associated protein 1 [Source:HGNC Symbol;Acc:HGNC:9688]	2803	0.135667	0.426902	No		row_71	PDCD2L	programmed cell death 2 like [Source:HGNC Symbol;Acc:HGNC:28194]	3445	0.103739	0.371609	No		row_71	MFAP5	microfibril associated protein 5 [Source:HGNC Symbol;Acc:HGNC:29673]	3296	0.109711	0.377233	No		row_71	LGMN
row_72	IL7R	interleukin 7 receptor [Source:HGNC Symbol;Acc:HGNC:6024]	3831	0.0880373	0.411986	No		row_72	GTF2H1	general transcription factor IIH subunit 1 [Source:HGNC Symbol;Acc:HGNC:4655]	4267	0.0738144	0.419167	No		row_72	EFNA1	ephrin A1 [Source:HGNC Symbol;Acc:HGNC:3221]	2580	0.150066	0.439939	Yes		row_72	ANKZF1	ankyrin repeat and zinc finger peptidyl tRNA hydrolase 1 [Source:HGNC Symbol;Acc:HGNC:25527]	2804	0.135517	0.429675	No		row_72	SPRED2	sprouty related EVH1 domain containing 2 [Source:HGNC Symbol;Acc:HGNC:17722]	3463	0.102992	0.372551	No		row_72	TNFRSF12A	TNF receptor superfamily member 12A [Source:HGNC Symbol;Acc:HGNC:18152]	3320	0.109209	0.377885	No		row_72	F8
row_73	ACE	angiotensin I converting enzyme [Source:HGNC Symbol;Acc:HGNC:2707]	3916	0.0848889	0.408147	No		row_73	PSME3	proteasome activator subunit 3 [Source:HGNC Symbol;Acc:HGNC:9570]	4313	0.0724292	0.418862	No		row_73	LAMB3	laminin subunit beta 3 [Source:HGNC Symbol;Acc:HGNC:6490]	2715	0.14178	0.434233	No		row_73	NDST1	N-deacetylase and N-sulfotransferase 1 [Source:HGNC Symbol;Acc:HGNC:7680]	2871	0.131852	0.428224	No		row_73	DENND5A	DENN domain containing 5A [Source:HGNC Symbol;Acc:HGNC:19344]	3675	0.0935934	0.361127	No		row_73	MEST	mesoderm specific transcript [Source:HGNC Symbol;Acc:HGNC:7028]	3382	0.106243	0.376093	No		row_73	CFD
row_74	ETV5	ETS variant transcription factor 5 [Source:HGNC Symbol;Acc:HGNC:3494]	3970	0.0828966	0.406219	No		row_74	TOMM40	translocase of outer mitochondrial membrane 40 [Source:HGNC Symbol;Acc:HGNC:18001]	4330	0.0719798	0.420364	No		row_74	TRAF1	TNF receptor associated factor 1 [Source:HGNC Symbol;Acc:HGNC:12031]	2795	0.136087	0.431875	No		row_74	MAP3K1	mitogen-activated protein kinase kinase kinase 1 [Source:HGNC Symbol;Acc:HGNC:6848]	2924	0.129039	0.427597	No		row_74	IKZF2	IKAROS family zinc finger 2 [Source:HGNC Symbol;Acc:HGNC:13177]	3692	0.0931094	0.361939	No		row_74	FBN1	fibrillin 1 [Source:HGNC Symbol;Acc:HGNC:3603]	3442	0.103849	0.374381	No		row_74	CTSO
row_75	HDAC9	histone deacetylase 9 [Source:HGNC Symbol;Acc:HGNC:14065]	3979	0.0827059	0.407112	No		row_75	UBE2D3	ubiquitin conjugating enzyme E2 D3 [Source:HGNC Symbol;Acc:HGNC:12476]	4356	0.0708269	0.42126	No		row_75	TSC22D1	TSC22 domain family member 1 [Source:HGNC Symbol;Acc:HGNC:16826]	2826	0.134137	0.432558	No		row_75	SLC2A1	solute carrier family 2 member 1 [Source:HGNC Symbol;Acc:HGNC:11005]	2947	0.128194	0.428837	No		row_75	PUS1	pseudouridine synthase 1 [Source:HGNC Symbol;Acc:HGNC:15508]	3754	0.0908357	0.359881	No		row_75	SLC6A8	solute carrier family 6 member 8 [Source:HGNC Symbol;Acc:HGNC:11055]	3638	0.0946293	0.363951	No		row_75	CRIP2
row_76	ZNF277	zinc finger protein 277 [Source:HGNC Symbol;Acc:HGNC:13070]	4106	0.0792102	0.400542	No		row_76	CDC25A	cell division cycle 25A [Source:HGNC Symbol;Acc:HGNC:1725]	4398	0.0693175	0.421097	No		row_76	CD83	CD83 molecule [Source:HGNC Symbol;Acc:HGNC:1703]	2881	0.131461	0.431682	No		row_76	ENO3	enolase 3 [Source:HGNC Symbol;Acc:HGNC:3354]	3004	0.125107	0.427877	No		row_76	NCS1	neuronal calcium sensor 1 [Source:HGNC Symbol;Acc:HGNC:3953]	3777	0.0898803	0.360253	No		row_76	IL32	interleukin 32 [Source:HGNC Symbol;Acc:HGNC:16830]	3706	0.0927602	0.361524	No		row_76	PEF1
row_77	NIN	ninein [Source:HGNC Symbol;Acc:HGNC:14906]	4220	0.075402	0.394723	No		row_77	CD9	CD9 molecule [Source:HGNC Symbol;Acc:HGNC:1709]	4418	0.0687887	0.4223	No		row_77	EHD1	EH domain containing 1 [Source:HGNC Symbol;Acc:HGNC:3242]	3032	0.12385	0.424627	No		row_77	ZNF292	zinc finger protein 292 [Source:HGNC Symbol;Acc:HGNC:18410]	3044	0.123092	0.427944	No		row_77	SH3BGRL2	SH3 domain binding glutamate rich protein like 2 [Source:HGNC Symbol;Acc:HGNC:15567]	3956	0.0835459	0.350705	No		row_77	EFEMP2	EGF containing fibulin extracellular matrix protein 2 [Source:HGNC Symbol;Acc:HGNC:3219]	3781	0.0897967	0.3586	No		row_77	C1S
row_78	BIRC3	baculoviral IAP repeat containing 3 [Source:HGNC Symbol;Acc:HGNC:591]	4315	0.0723994	0.390045	No		row_78	PNO1	partner of NOB1 homolog [Source:HGNC Symbol;Acc:HGNC:32790]	4484	0.0667078	0.420537	No		row_78	SDC4	syndecan 4 [Source:HGNC Symbol;Acc:HGNC:10661]	3058	0.122426	0.425401	No		row_78	SDC4	syndecan 4 [Source:HGNC Symbol;Acc:HGNC:10661]	3058	0.122426	0.429632	No		row_78	ODC1	ornithine decarboxylase 1 [Source:HGNC Symbol;Acc:HGNC:8109]	4089	0.0796678	0.343971	No		row_78	MATN3	matrilin 3 [Source:HGNC Symbol;Acc:HGNC:6909]	3824	0.0882557	0.357657	No		row_78	GDA
row_79	HBEGF	heparin binding EGF like growth factor [Source:HGNC Symbol;Acc:HGNC:3059]	4452	0.0678812	0.382656	No		row_79	UCHL5	ubiquitin C-terminal hydrolase L5 [Source:HGNC Symbol;Acc:HGNC:19678]	4524	0.0656092	0.420372	No		row_79	NFKB1	nuclear factor kappa B subunit 1 [Source:HGNC Symbol;Acc:HGNC:7794]	3094	0.120615	0.425511	No		row_79	HK1	hexokinase 1 [Source:HGNC Symbol;Acc:HGNC:4922]	3203	0.114364	0.422923	No		row_79	FURIN	furin, paired basic amino acid cleaving enzyme [Source:HGNC Symbol;Acc:HGNC:8568]	4150	0.0776512	0.341718	No		row_79	PCOLCE	procollagen C-endopeptidase enhancer [Source:HGNC Symbol;Acc:HGNC:8738]	3855	0.0873617	0.357449	No		row_79	F12
row_80	HKDC1	hexokinase domain containing 1 [Source:HGNC Symbol;Acc:HGNC:23302]	4464	0.0673714	0.383102	No		row_80	GSR	glutathione-disulfide reductase [Source:HGNC Symbol;Acc:HGNC:4623]	4579	0.0641787	0.419213	No		row_80	BIRC2	baculoviral IAP repeat containing 2 [Source:HGNC Symbol;Acc:HGNC:590]	3103	0.119867	0.427304	No		row_80	PGM1	phosphoglucomutase 1 [Source:HGNC Symbol;Acc:HGNC:8905]	3261	0.111466	0.421621	No		row_80	GSTO1	glutathione S-transferase omega 1 [Source:HGNC Symbol;Acc:HGNC:13312]	4178	0.0768394	0.341522	No		row_80	CALD1	caldesmon 1 [Source:HGNC Symbol;Acc:HGNC:1441]	4031	0.0814993	0.348024	No		row_80	ISCU
row_81	STRN	striatin [Source:HGNC Symbol;Acc:HGNC:11424]	4495	0.0663396	0.382339	No		row_81	GSK3B	glycogen synthase kinase 3 beta [Source:HGNC Symbol;Acc:HGNC:4617]	4731	0.0591562	0.41178	No		row_81	ATP2B1	ATPase plasma membrane Ca2+ transporting 1 [Source:HGNC Symbol;Acc:HGNC:814]	3154	0.116685	0.426397	No		row_81	GAA	alpha glucosidase [Source:HGNC Symbol;Acc:HGNC:4065]	3263	0.11135	0.423836	No		row_81	IL2RB	interleukin 2 receptor subunit beta [Source:HGNC Symbol;Acc:HGNC:6009]	4182	0.0767572	0.342831	No		row_81	COL7A1	collagen type VII alpha 1 chain [Source:HGNC Symbol;Acc:HGNC:2214]	4096	0.0795361	0.345531	No		row_81	CTSH
row_82	ADAM8	ADAM metallopeptidase domain 8 [Source:HGNC Symbol;Acc:HGNC:215]	4612	0.063128	0.376124	No		row_82	GLA	galactosidase alpha [Source:HGNC Symbol;Acc:HGNC:4296]	4732	0.0591217	0.41384	No		row_82	CLCF1	cardiotrophin like cytokine factor 1 [Source:HGNC Symbol;Acc:HGNC:17412]	3196	0.114648	0.426016	No		row_82	IDS	iduronate 2-sulfatase [Source:HGNC Symbol;Acc:HGNC:5389]	3300	0.109595	0.423816	No		row_82	ECM1	extracellular matrix protein 1 [Source:HGNC Symbol;Acc:HGNC:3153]	4241	0.0746458	0.340645	No		row_82	MYLK	myosin light chain kinase [Source:HGNC Symbol;Acc:HGNC:7590]	4144	0.0780025	0.344077	No		row_82	C2
row_83	PRDM1	PR/SET domain 1 [Source:HGNC Symbol;Acc:HGNC:9346]	4676	0.0606714	0.373195	No		row_83	BCAT1	branched chain amino acid transaminase 1 [Source:HGNC Symbol;Acc:HGNC:976]	4765	0.0583333	0.413861	No		row_83	SPSB1	splA/ryanodine receptor domain and SOCS box containing 1 [Source:HGNC Symbol;Acc:HGNC:30628]	3205	0.114302	0.427702	No		row_83	ERO1A	endoplasmic reticulum oxidoreductase 1 alpha [Source:HGNC Symbol;Acc:HGNC:13280]	3336	0.108309	0.423832	No		row_83	ST3GAL4	ST3 beta-galactoside alpha-2,3-sialyltransferase 4 [Source:HGNC Symbol;Acc:HGNC:10864]	4329	0.0721125	0.336589	No		row_83	ECM1	extracellular matrix protein 1 [Source:HGNC Symbol;Acc:HGNC:3153]	4241	0.0746458	0.339481	No		row_83	C1R
row_84	YRDC	yrdC N6-threonylcarbamoyltransferase domain containing [Source:HGNC Symbol;Acc:HGNC:28905]	4685	0.0605227	0.373714	No		row_84	WARS1	tryptophanyl-tRNA synthetase 1 [Source:HGNC Symbol;Acc:HGNC:12729]	4948	0.053187	0.404271	No		row_84	JAG1	jagged canonical Notch ligand 1 [Source:HGNC Symbol;Acc:HGNC:6188]	3304	0.109529	0.423641	No		row_84	FOSL2	FOS like 2, AP-1 transcription factor subunit [Source:HGNC Symbol;Acc:HGNC:3798]	3371	0.106878	0.423882	No		row_84	MAPKAPK2	MAPK activated protein kinase 2 [Source:HGNC Symbol;Acc:HGNC:6887]	4454	0.0677044	0.330123	No		row_84	CCN2	cellular communication network factor 2 [Source:HGNC Symbol;Acc:HGNC:2500]	4288	0.0733228	0.337999	No		row_84	S100A1
row_85	MTMR10	myotubularin related protein 10 [Source:HGNC Symbol;Acc:HGNC:25999]	4752	0.0588656	0.370565	No		row_85	NUFIP1	nuclear FMR1 interacting protein 1 [Source:HGNC Symbol;Acc:HGNC:8057]	4968	0.0526903	0.404913	No		row_85	TNFAIP2	TNF alpha induced protein 2 [Source:HGNC Symbol;Acc:HGNC:11895]	3308	0.109448	0.425549	No		row_85	TPST2	tyrosylprotein sulfotransferase 2 [Source:HGNC Symbol;Acc:HGNC:12021]	3416	0.104833	0.423262	No		row_85	IGF2R	insulin like growth factor 2 receptor [Source:HGNC Symbol;Acc:HGNC:5467]	4560	0.0647308	0.324792	No		row_85	QSOX1	quiescin sulfhydryl oxidase 1 [Source:HGNC Symbol;Acc:HGNC:9756]	4333	0.071688	0.336612	No		row_85	TF
row_86	ZNF639	zinc finger protein 639 [Source:HGNC Symbol;Acc:HGNC:30950]	4977	0.0525576	0.357395	No		row_86	USO1	USO1 vesicle transport factor [Source:HGNC Symbol;Acc:HGNC:30904]	4999	0.051853	0.404833	No		row_86	IL6ST	interleukin 6 cytokine family signal transducer [Source:HGNC Symbol;Acc:HGNC:6021]	3325	0.108949	0.42663	No		row_86	CHST3	carbohydrate sulfotransferase 3 [Source:HGNC Symbol;Acc:HGNC:1971]	3449	0.103617	0.423371	No		row_86	MYO1C	myosin IC [Source:HGNC Symbol;Acc:HGNC:7597]	4692	0.0602945	0.317743	No		row_86	LOX	lysyl oxidase [Source:HGNC Symbol;Acc:HGNC:6664]	4337	0.0716493	0.337799	No		row_86	RABIF
row_87	TOR1AIP2	torsin 1A interacting protein 2 [Source:HGNC Symbol;Acc:HGNC:24055]	5447	0.0408066	0.328651	No		row_87	CCNF	cyclin F [Source:HGNC Symbol;Acc:HGNC:1591]	5062	0.0503236	0.402689	No		row_87	IER2	immediate early response 2 [Source:HGNC Symbol;Acc:HGNC:28871]	3358	0.107317	0.426674	No		row_87	TPD52	tumor protein D52 [Source:HGNC Symbol;Acc:HGNC:12005]	3700	0.0930031	0.409563	No		row_87	GADD45B	growth arrest and DNA damage inducible beta [Source:HGNC Symbol;Acc:HGNC:4096]	4740	0.0589685	0.315942	No		row_87	SAT1	spermidine/spermine N1-acetyltransferase 1 [Source:HGNC Symbol;Acc:HGNC:10540]	4502	0.066115	0.328768	No		row_87	PRSS23
row_88	SCG3	secretogranin III [Source:HGNC Symbol;Acc:HGNC:13707]	5506	0.0395284	0.325678	No		row_88	ETF1	eukaryotic translation termination factor 1 [Source:HGNC Symbol;Acc:HGNC:3477]	5087	0.0496556	0.40291	No		row_88	FOSL2	FOS like 2, AP-1 transcription factor subunit [Source:HGNC Symbol;Acc:HGNC:3798]	3371	0.106878	0.427967	No		row_88	ANXA2	annexin A2 [Source:HGNC Symbol;Acc:HGNC:537]	3737	0.0914617	0.409172	No		row_88	CDC42SE2	CDC42 small effector 2 [Source:HGNC Symbol;Acc:HGNC:18547]	4798	0.0574832	0.313484	No		row_88	TGFBI	transforming growth factor beta induced [Source:HGNC Symbol;Acc:HGNC:11771]	4696	0.0602286	0.317804	No		row_88	CLU
row_89	PTBP2	polypyrimidine tract binding protein 2 [Source:HGNC Symbol;Acc:HGNC:17662]	5653	0.0361769	0.317126	No		row_89	GMPS	guanine monophosphate synthase [Source:HGNC Symbol;Acc:HGNC:4378]	5129	0.0485551	0.402024	No		row_89	B4GALT1	beta-1,4-galactosyltransferase 1 [Source:HGNC Symbol;Acc:HGNC:924]	3392	0.106039	0.428741	No		row_89	SDC2	syndecan 2 [Source:HGNC Symbol;Acc:HGNC:10659]	3840	0.0878836	0.40456	No		row_89	GPX4	glutathione peroxidase 4 [Source:HGNC Symbol;Acc:HGNC:4556]	4842	0.0560096	0.311877	No		row_89	GADD45B	growth arrest and DNA damage inducible beta [Source:HGNC Symbol;Acc:HGNC:4096]	4740	0.0589685	0.316236	No		row_89	SPARC
row_90	CSF2RA	colony stimulating factor 2 receptor subunit alpha [Source:HGNC Symbol;Acc:HGNC:2435]	5886	0.0307442	0.303086	No		row_90	ARPC5L	actin related protein 2/3 complex subunit 5 like [Source:HGNC Symbol;Acc:HGNC:23366]	5152	0.0478813	0.402309	No		row_90	PANX1	pannexin 1 [Source:HGNC Symbol;Acc:HGNC:8599]	3405	0.10531	0.430004	No		row_90	P4HA2	prolyl 4-hydroxylase subunit alpha 2 [Source:HGNC Symbol;Acc:HGNC:8547]	3941	0.0843221	0.400001	No		row_90	PTRH2	peptidyl-tRNA hydrolase 2 [Source:HGNC Symbol;Acc:HGNC:24265]	4883	0.0548082	0.310434	No		row_90	FBN2	fibrillin 2 [Source:HGNC Symbol;Acc:HGNC:3604]	5033	0.051142	0.29888	No		row_90	HTRA1
row_91	ITGB2	integrin subunit beta 2 [Source:HGNC Symbol;Acc:HGNC:6155]	6024	0.0276387	0.294955	No		row_91	PSPH	phosphoserine phosphatase [Source:HGNC Symbol;Acc:HGNC:9577]	5153	0.0478499	0.403977	No		row_91	ZBTB10	zinc finger and BTB domain containing 10 [Source:HGNC Symbol;Acc:HGNC:30953]	3443	0.103836	0.429667	No		row_91	FAM162A	family with sequence similarity 162 member A [Source:HGNC Symbol;Acc:HGNC:17865]	3968	0.0830771	0.400067	No		row_91	SNX14	sorting nexin 14 [Source:HGNC Symbol;Acc:HGNC:14977]	5029	0.0512225	0.302328	No		row_91	DST	dystonin [Source:HGNC Symbol;Acc:HGNC:1090]	5041	0.0509594	0.299418	No		row_91	CFB
row_92	RBM4	RNA binding motif protein 4 [Source:HGNC Symbol;Acc:HGNC:9901]	6333	0.0203402	0.275969	No		row_92	ACTR2	actin related protein 2 [Source:HGNC Symbol;Acc:HGNC:169]	5191	0.0467728	0.40328	No		row_92	CCRL2	C-C motif chemokine receptor like 2 [Source:HGNC Symbol;Acc:HGNC:1612]	3567	0.0977198	0.423808	No		row_92	SDC3	syndecan 3 [Source:HGNC Symbol;Acc:HGNC:10660]	4105	0.0792503	0.393141	No		row_92	UCK2	uridine-cytidine kinase 2 [Source:HGNC Symbol;Acc:HGNC:12562]	5059	0.050361	0.30149	No		row_92	FERMT2	FERM domain containing kindlin 2 [Source:HGNC Symbol;Acc:HGNC:15767]	5079	0.0498433	0.298052	No		row_92	CTSB
row_93	PPP1R15A	protein phosphatase 1 regulatory subunit 15A [Source:HGNC Symbol;Acc:HGNC:14375]	6369	0.0195313	0.274103	No		row_93	GGA2	golgi associated, gamma adaptin ear containing, ARF binding protein 2 [Source:HGNC Symbol;Acc:HGNC:16064]	5195	0.0466826	0.404718	No		row_93	IFNGR2	interferon gamma receptor 2 [Source:HGNC Symbol;Acc:HGNC:5440]	3651	0.0942901	0.420398	No		row_93	CA12	carbonic anhydrase 12 [Source:HGNC Symbol;Acc:HGNC:1371]	4185	0.0767005	0.389746	No		row_93	DCPS	decapping enzyme, scavenger [Source:HGNC Symbol;Acc:HGNC:29812]	5067	0.0501942	0.302029	No		row_93	VEGFC	vascular endothelial growth factor C [Source:HGNC Symbol;Acc:HGNC:12682]	5124	0.0488374	0.296226	No		row_93	PROZ
row_94	EVI5	ecotropic viral integration site 5 [Source:HGNC Symbol;Acc:HGNC:3501]	6957	0.00623345	0.237371	No		row_94	ME1	malic enzyme 1 [Source:HGNC Symbol;Acc:HGNC:6983]	5421	0.0414058	0.392014	No		row_94	DENND5A	DENN domain containing 5A [Source:HGNC Symbol;Acc:HGNC:19344]	3675	0.0935934	0.420745	No		row_94	SRPX	sushi repeat containing protein X-linked [Source:HGNC Symbol;Acc:HGNC:11309]	4285	0.0733732	0.385026	No		row_94	SLC29A2	solute carrier family 29 member 2 [Source:HGNC Symbol;Acc:HGNC:11004]	5137	0.0484097	0.298641	No		row_94	COPA	COPI coat complex subunit alpha [Source:HGNC Symbol;Acc:HGNC:2230]	5323	0.0434987	0.284626	No		row_94	CTSV
row_95	AKT2	AKT serine/threonine kinase 2 [Source:HGNC Symbol;Acc:HGNC:392]	6990	0.00558311	0.235457	No		row_95	TCEA1	transcription elongation factor A1 [Source:HGNC Symbol;Acc:HGNC:11612]	5796	0.0324722	0.369631	No		row_95	NFE2L2	NFE2 like bZIP transcription factor 2 [Source:HGNC Symbol;Acc:HGNC:7782]	3724	0.091984	0.41949	No		row_95	CCN2	cellular communication network factor 2 [Source:HGNC Symbol;Acc:HGNC:2500]	4288	0.0733228	0.3864	No		row_95	WLS	Wnt ligand secretion mediator [Source:HGNC Symbol;Acc:HGNC:30238]	5321	0.0435443	0.287999	No		row_95	MSX1	msh homeobox 1 [Source:HGNC Symbol;Acc:HGNC:7391]	5568	0.0382449	0.270038	No		row_95	MMP15
row_96	WDR33	WD repeat domain 33 [Source:HGNC Symbol;Acc:HGNC:25651]	7013	0.00517096	0.234163	No		row_96	PSMD12	proteasome 26S subunit, non-ATPase 12 [Source:HGNC Symbol;Acc:HGNC:9557]	5812	0.032281	0.369813	No		row_96	DRAM1	DNA damage regulated autophagy modulator 1 [Source:HGNC Symbol;Acc:HGNC:25645]	3755	0.0908237	0.419344	No		row_96	LOX	lysyl oxidase [Source:HGNC Symbol;Acc:HGNC:6664]	4337	0.0716493	0.38485	No		row_96	CYFIP1	cytoplasmic FMR1 interacting protein 1 [Source:HGNC Symbol;Acc:HGNC:13759]	5348	0.0428239	0.287202	No		row_96	LAMC1	laminin subunit gamma 1 [Source:HGNC Symbol;Acc:HGNC:6492]	6065	0.0267528	0.239403	No		row_96	APOA1
row_97	ALDH1A2	aldehyde dehydrogenase 1 family member A2 [Source:HGNC Symbol;Acc:HGNC:15472]	7242	3.20343e-16	0.219855	No		row_97	GOT1	glutamic-oxaloacetic transaminase 1 [Source:HGNC Symbol;Acc:HGNC:4432]	5937	0.0297328	0.363053	No		row_97	IL7R	interleukin 7 receptor [Source:HGNC Symbol;Acc:HGNC:6024]	3831	0.0880373	0.416317	No		row_97	CHST2	carbohydrate sulfotransferase 2 [Source:HGNC Symbol;Acc:HGNC:1970]	4695	0.0602519	0.363648	No		row_97	BCL2	BCL2 apoptosis regulator [Source:HGNC Symbol;Acc:HGNC:990]	5359	0.0425537	0.287404	No		row_97	MCM7	minichromosome maintenance complex component 7 [Source:HGNC Symbol;Acc:HGNC:6950]	6091	0.0261536	0.238335	No		row_97	MSRB2
row_98	TSPAN7	tetraspanin 7 [Source:HGNC Symbol;Acc:HGNC:11854]	7296	0	0.216529	No		row_98	PGK1	phosphoglycerate kinase 1 [Source:HGNC Symbol;Acc:HGNC:8896]	5960	0.0293463	0.362692	No		row_98	SOCS3	suppressor of cytokine signaling 3 [Source:HGNC Symbol;Acc:HGNC:19391]	3843	0.0877512	0.417306	No		row_98	TGFBI	transforming growth factor beta induced [Source:HGNC Symbol;Acc:HGNC:11771]	4696	0.0602286	0.36488	No		row_98	SERPINC1	serpin family C member 1 [Source:HGNC Symbol;Acc:HGNC:775]	5772	0.0331669	0.26218	No		row_98	ANPEP	alanyl aminopeptidase, membrane [Source:HGNC Symbol;Acc:HGNC:500]	6098	0.0259835	0.238457	No		row_98	C8G
row_99	NR0B2	nuclear receptor subfamily 0 group B member 2 [Source:HGNC Symbol;Acc:HGNC:7961]	7331	0	0.214395	No		row_99	ITGB2	integrin subunit beta 2 [Source:HGNC Symbol;Acc:HGNC:6155]	6024	0.0276387	0.359694	No		row_99	RELA	RELA proto-oncogene, NF-kB subunit [Source:HGNC Symbol;Acc:HGNC:9955]	3868	0.0867047	0.417458	No		row_99	GCNT2	glucosaminyl (N-acetyl) transferase 2 (I blood group) [Source:HGNC Symbol;Acc:HGNC:4204]	4737	0.059075	0.363575	No		row_99	HUWE1	HECT, UBA and WWE domain containing E3 ubiquitin protein ligase 1 [Source:HGNC Symbol;Acc:HGNC:30892]	5973	0.0288308	0.250184	No		row_99	TIMP1	TIMP metallopeptidase inhibitor 1 [Source:HGNC Symbol;Acc:HGNC:11820]	6137	0.0250188	0.236551	No		row_99	SH2B2
row_100	AMMECR1	AMMECR nuclear protein 1 [Source:HGNC Symbol;Acc:HGNC:467]	7594	-0.00229668	0.197992	No		row_100	ABCF2	ATP binding cassette subfamily F member 2 [Source:HGNC Symbol;Acc:HGNC:71]	6176	0.0242011	0.351044	No		row_100	TNIP2	TNFAIP3 interacting protein 2 [Source:HGNC Symbol;Acc:HGNC:19118]	4014	0.0819765	0.409915	No		row_100	SIAH2	siah E3 ubiquitin protein ligase 2 [Source:HGNC Symbol;Acc:HGNC:10858]	4816	0.0569499	0.359838	No		row_100	NOP2	NOP2 nucleolar protein [Source:HGNC Symbol;Acc:HGNC:7867]	5977	0.0287367	0.250556	No		row_100	TGFBR3	transforming growth factor beta receptor 3 [Source:HGNC Symbol;Acc:HGNC:11774]	6283	0.0217551	0.227863	No		row_100	OLR1
row_101	SDCCAG8	SHH signaling and ciliogenesis regulator SDCCAG8 [Source:HGNC Symbol;Acc:HGNC:10671]	8023	-0.0117803	0.171332	No		row_101	ATP2A2	ATPase sarcoplasmic/endoplasmic reticulum Ca2+ transporting 2 [Source:HGNC Symbol;Acc:HGNC:812]	6323	0.0206246	0.342583	No		row_101	NFKB2	nuclear factor kappa B subunit 2 [Source:HGNC Symbol;Acc:HGNC:7795]	4126	0.0786513	0.404445	No		row_101	WSB1	WD repeat and SOCS box containing 1 [Source:HGNC Symbol;Acc:HGNC:19221]	4966	0.0527608	0.351554	No		row_101	IKZF4	IKAROS family zinc finger 4 [Source:HGNC Symbol;Acc:HGNC:13179]	6036	0.0272917	0.247446	No		row_101	LGALS1	galectin 1 [Source:HGNC Symbol;Acc:HGNC:6561]	6352	0.019851	0.223973	No		row_101	HNF4A
row_102	CFH	complement factor H [Source:HGNC Symbol;Acc:HGNC:4883]	8324	-0.0187722	0.152822	No		row_102	NUP205	nucleoporin 205 [Source:HGNC Symbol;Acc:HGNC:18658]	6342	0.0200452	0.342149	No		row_102	EIF1	eukaryotic translation initiation factor 1 [Source:HGNC Symbol;Acc:HGNC:3249]	4295	0.0729774	0.395284	No		row_102	SLC25A1	solute carrier family 25 member 1 [Source:HGNC Symbol;Acc:HGNC:10979]	5063	0.0503046	0.346551	No		row_102	SWAP70	switching B cell complex subunit SWAP70 [Source:HGNC Symbol;Acc:HGNC:17070]	6056	0.02693	0.246778	No		row_102	EDIL3	EGF like repeats and discoidin domains 3 [Source:HGNC Symbol;Acc:HGNC:3173]	6427	0.0182377	0.219676	No		row_102	CASP9
row_103	RBP4	retinol binding protein 4 [Source:HGNC Symbol;Acc:HGNC:9922]	8339	-0.0190921	0.152266	No		row_103	PPP1R15A	protein phosphatase 1 regulatory subunit 15A [Source:HGNC Symbol;Acc:HGNC:14375]	6369	0.0195313	0.341195	No		row_103	BIRC3	baculoviral IAP repeat containing 3 [Source:HGNC Symbol;Acc:HGNC:591]	4315	0.0723994	0.395477	No		row_103	PLAC8	placenta associated 8 [Source:HGNC Symbol;Acc:HGNC:19254]	5169	0.0474637	0.340923	No		row_103	CD81	CD81 molecule [Source:HGNC Symbol;Acc:HGNC:1701]	6268	0.0221795	0.233962	No		row_103	LRP1	LDL receptor related protein 1 [Source:HGNC Symbol;Acc:HGNC:6692]	6601	0.0142865	0.209086	No		row_103	GP1BA
row_104	KCNN4	potassium calcium-activated channel subfamily N member 4 [Source:HGNC Symbol;Acc:HGNC:6293]	8622	-0.0260116	0.135008	No		row_104	PSMC2	proteasome 26S subunit, ATPase 2 [Source:HGNC Symbol;Acc:HGNC:9548]	6433	0.0180793	0.337864	No		row_104	B4GALT5	beta-1,4-galactosyltransferase 5 [Source:HGNC Symbol;Acc:HGNC:928]	4338	0.0716348	0.395466	No		row_104	BCL2	BCL2 apoptosis regulator [Source:HGNC Symbol;Acc:HGNC:990]	5359	0.0425537	0.329917	No		row_104	BMPR2	bone morphogenetic protein receptor type 2 [Source:HGNC Symbol;Acc:HGNC:1078]	6335	0.0202169	0.230212	No		row_104	MMP14	matrix metallopeptidase 14 [Source:HGNC Symbol;Acc:HGNC:7160]	6626	0.0138279	0.207845	No		row_104	DPP4
row_105	SPON1	spondin 1 [Source:HGNC Symbol;Acc:HGNC:11252]	8746	-0.0285692	0.127771	No		row_105	PSMD14	proteasome 26S subunit, non-ATPase 14 [Source:HGNC Symbol;Acc:HGNC:16889]	6456	0.017706	0.337098	No		row_105	ICAM1	intercellular adhesion molecule 1 [Source:HGNC Symbol;Acc:HGNC:5344]	4409	0.0689961	0.392388	No		row_105	GRHPR	glyoxylate and hydroxypyruvate reductase [Source:HGNC Symbol;Acc:HGNC:4570]	5474	0.0403847	0.323579	No		row_105	COL6A1	collagen type VI alpha 1 chain [Source:HGNC Symbol;Acc:HGNC:2211]	6337	0.0200955	0.230541	No		row_105	SDC1	syndecan 1 [Source:HGNC Symbol;Acc:HGNC:10658]	6698	0.0121029	0.203618	No		row_105	PROC
row_106	PLAT	plasminogen activator, tissue type [Source:HGNC Symbol;Acc:HGNC:9051]	8961	-0.0332001	0.114902	No		row_106	ATP6V1D	ATPase H+ transporting V1 subunit D [Source:HGNC Symbol;Acc:HGNC:13527]	6681	0.0126443	0.323455	No		row_106	HBEGF	heparin binding EGF like growth factor [Source:HGNC Symbol;Acc:HGNC:3059]	4452	0.0678812	0.391049	No		row_106	RBPJ	recombination signal binding protein for immunoglobulin kappa J region [Source:HGNC Symbol;Acc:HGNC:5724]	5838	0.0318855	0.30142	No		row_106	BATF3	basic leucine zipper ATF-like transcription factor 3 [Source:HGNC Symbol;Acc:HGNC:28915]	6526	0.0159415	0.219046	No		row_106	FGF2	fibroblast growth factor 2 [Source:HGNC Symbol;Acc:HGNC:3676]	6841	0.00878685	0.194869	No		row_106	F10
row_107	MMP11	matrix metallopeptidase 11 [Source:HGNC Symbol;Acc:HGNC:7157]	9240	-0.0400774	0.0981319	No		row_107	RAB1A	RAB1A, member RAS oncogene family [Source:HGNC Symbol;Acc:HGNC:9758]	6779	0.0103519	0.317717	No		row_107	SAT1	spermidine/spermine N1-acetyltransferase 1 [Source:HGNC Symbol;Acc:HGNC:10540]	4502	0.066115	0.389236	No		row_107	MXI1	MAX interactor 1, dimerization protein [Source:HGNC Symbol;Acc:HGNC:7534]	5841	0.0318561	0.301946	No		row_107	ARL4A	ADP ribosylation factor like GTPase 4A [Source:HGNC Symbol;Acc:HGNC:695]	6663	0.0130036	0.21076	No		row_107	FBLN1	fibulin 1 [Source:HGNC Symbol;Acc:HGNC:3600]	6899	0.00755987	0.191435	No		row_107	MMP7
row_108	KLF4	KLF transcription factor 4 [Source:HGNC Symbol;Acc:HGNC:6348]	9263	-0.0405322	0.0974352	No		row_108	P4HA1	prolyl 4-hydroxylase subunit alpha 1 [Source:HGNC Symbol;Acc:HGNC:8546]	6793	0.0100987	0.317252	No		row_108	YRDC	yrdC N6-threonylcarbamoyltransferase domain containing [Source:HGNC Symbol;Acc:HGNC:28905]	4685	0.0605227	0.378956	No		row_108	FOS	Fos proto-oncogene, AP-1 transcription factor subunit [Source:HGNC Symbol;Acc:HGNC:3796]	5867	0.0311609	0.301012	No		row_108	AHCY	adenosylhomocysteinase [Source:HGNC Symbol;Acc:HGNC:343]	6720	0.0116705	0.207471	No		row_108	SLIT2	slit guidance ligand 2 [Source:HGNC Symbol;Acc:HGNC:11086]	6951	0.00634618	0.188354	No		row_108	LEFTY2
row_109	RABGAP1L	RAB GTPase activating protein 1 like [Source:HGNC Symbol;Acc:HGNC:24663]	9590	-0.0486138	0.0777973	No		row_109	IDH1	isocitrate dehydrogenase (NADP(+)) 1 [Source:HGNC Symbol;Acc:HGNC:5382]	6849	0.00869459	0.314096	No		row_109	GADD45B	growth arrest and DNA damage inducible beta [Source:HGNC Symbol;Acc:HGNC:4096]	4740	0.0589685	0.376692	No		row_109	ZFP36	ZFP36 ring finger protein [Source:HGNC Symbol;Acc:HGNC:12862]	5935	0.0297429	0.29741	No		row_109	P4HA1	prolyl 4-hydroxylase subunit alpha 1 [Source:HGNC Symbol;Acc:HGNC:8546]	6793	0.0100987	0.203147	No		row_109	BMP1	bone morphogenetic protein 1 [Source:HGNC Symbol;Acc:HGNC:1067]	7119	0.00266353	0.177918	No		row_109	DCT
row_110	MAP7	microtubule associated protein 7 [Source:HGNC Symbol;Acc:HGNC:6869]	9942	-0.0583542	0.0567549	No		row_110	HPRT1	hypoxanthine phosphoribosyltransferase 1 [Source:HGNC Symbol;Acc:HGNC:5157]	6862	0.00829739	0.313631	No		row_110	CCND1	cyclin D1 [Source:HGNC Symbol;Acc:HGNC:1582]	4851	0.0557309	0.370846	No		row_110	PGK1	phosphoglycerate kinase 1 [Source:HGNC Symbol;Acc:HGNC:8896]	5960	0.0293463	0.296503	No		row_110	CDC6	cell division cycle 6 [Source:HGNC Symbol;Acc:HGNC:1744]	6868	0.00817462	0.19866	No		row_110	WNT5A	Wnt family member 5A [Source:HGNC Symbol;Acc:HGNC:12784]	7173	0.00145596	0.174618	No		row_110	F2
row_111	BTBD3	BTB domain containing 3 [Source:HGNC Symbol;Acc:HGNC:15854]	10042	-0.0610912	0.0515729	No		row_111	SERP1	stress associated endoplasmic reticulum protein 1 [Source:HGNC Symbol;Acc:HGNC:10759]	6962	0.00614555	0.307621	No		row_111	NFKBIE	NFKB inhibitor epsilon [Source:HGNC Symbol;Acc:HGNC:7799]	4958	0.052915	0.365197	No		row_111	CAV1	caveolin 1 [Source:HGNC Symbol;Acc:HGNC:1527]	5985	0.0286274	0.29558	No		row_111	F2RL2	coagulation factor II thrombin receptor like 2 [Source:HGNC Symbol;Acc:HGNC:3539]	6913	0.00732706	0.19604	No		row_111	CAPG	capping actin protein, gelsolin like [Source:HGNC Symbol;Acc:HGNC:1474]	7612	-0.00269184	0.147164	No		row_111	HMGCS2
row_112	ENG	endoglin [Source:HGNC Symbol;Acc:HGNC:3349]	10056	-0.061495	0.0517946	No		row_112	HSPA9	heat shock protein family A (Hsp70) member 9 [Source:HGNC Symbol;Acc:HGNC:5244]	6969	0.00598011	0.307452	No		row_112	FJX1	four-jointed box kinase 1 [Source:HGNC Symbol;Acc:HGNC:17166]	5380	0.0421476	0.339545	No		row_112	VHL	von Hippel-Lindau tumor suppressor [Source:HGNC Symbol;Acc:HGNC:12687]	6050	0.0271104	0.292113	No		row_112	NFIL3	nuclear factor, interleukin 3 regulated [Source:HGNC Symbol;Acc:HGNC:7787]	7014	0.00515745	0.189861	No		row_112	PLOD3	procollagen-lysine,2-oxoglutarate 5-dioxygenase 3 [Source:HGNC Symbol;Acc:HGNC:9083]	8059	-0.0126537	0.119398	No
row_113	GNG11	G protein subunit gamma 11 [Source:HGNC Symbol;Acc:HGNC:4403]	10229	-0.0664769	0.0421224	No		row_113	SHMT2	serine hydroxymethyltransferase 2 [Source:HGNC Symbol;Acc:HGNC:10852]	6999	0.00535847	0.305815	No		row_113	CEBPB	CCAAT enhancer binding protein beta [Source:HGNC Symbol;Acc:HGNC:1834]	5410	0.0416916	0.338521	No		row_113	NEDD4L	NEDD4 like E3 ubiquitin protein ligase [Source:HGNC Symbol;Acc:HGNC:7728]	6249	0.0226502	0.280134	No		row_113	CCNE1	cyclin E1 [Source:HGNC Symbol;Acc:HGNC:1589]	7220	0.000437114	0.176997	No		row_113	MMP2	matrix metallopeptidase 2 [Source:HGNC Symbol;Acc:HGNC:7166]	8337	-0.0190727	0.102369	No
row_114	MPZL2	myelin protein zero like 2 [Source:HGNC Symbol;Acc:HGNC:3496]	10659	-0.07883	0.0165305	No		row_114	NFIL3	nuclear factor, interleukin 3 regulated [Source:HGNC Symbol;Acc:HGNC:7787]	7014	0.00515745	0.305115	No		row_114	SLC2A6	solute carrier family 2 member 6 [Source:HGNC Symbol;Acc:HGNC:11011]	5629	0.0368983	0.325526	No		row_114	PPP1R15A	protein phosphatase 1 regulatory subunit 15A [Source:HGNC Symbol;Acc:HGNC:14375]	6369	0.0195313	0.273055	No		row_114	CAPG	capping actin protein, gelsolin like [Source:HGNC Symbol;Acc:HGNC:1474]	7612	-0.00269184	0.152497	No		row_114	PFN2	profilin 2 [Source:HGNC Symbol;Acc:HGNC:8882]	8478	-0.0224801	0.0940089	No
row_115	CXCR4	C-X-C motif chemokine receptor 4 [Source:HGNC Symbol;Acc:HGNC:2561]	10731	-0.0812841	0.0134463	No		row_115	GPI	glucose-6-phosphate isomerase [Source:HGNC Symbol;Acc:HGNC:4458]	7145	0.00219007	0.297018	No		row_115	FOS	Fos proto-oncogene, AP-1 transcription factor subunit [Source:HGNC Symbol;Acc:HGNC:3796]	5867	0.0311609	0.311228	No		row_115	GAPDHS	glyceraldehyde-3-phosphate dehydrogenase, spermatogenic [Source:HGNC Symbol;Acc:HGNC:24864]	6687	0.0125008	0.25339	No		row_115	SERPINB6	serpin family B member 6 [Source:HGNC Symbol;Acc:HGNC:8950]	7961	-0.0107871	0.130855	No		row_115	OXTR	oxytocin receptor [Source:HGNC Symbol;Acc:HGNC:8529]	8663	-0.0267173	0.0829668	No
row_116	SLPI	secretory leukocyte peptidase inhibitor [Source:HGNC Symbol;Acc:HGNC:11092]	10945	-0.0886251	0.00157483	No		row_116	PPIA	peptidylprolyl isomerase A [Source:HGNC Symbol;Acc:HGNC:9253]	7165	0.00164411	0.29588	No		row_116	ZFP36	ZFP36 ring finger protein [Source:HGNC Symbol;Acc:HGNC:12862]	5935	0.0297429	0.307586	No		row_116	UGP2	UDP-glucose pyrophosphorylase 2 [Source:HGNC Symbol;Acc:HGNC:12527]	6726	0.0116033	0.251239	No		row_116	MYO1E	myosin IE [Source:HGNC Symbol;Acc:HGNC:7599]	7977	-0.0110889	0.130129	No		row_116	EMP3	epithelial membrane protein 3 [Source:HGNC Symbol;Acc:HGNC:3335]	8853	-0.0307866	0.0716888	No
row_117	CCSER2	coiled-coil serine rich protein 2 [Source:HGNC Symbol;Acc:HGNC:29197]	11038	-0.0916305	-0.00265263	No		row_117	LDHA	lactate dehydrogenase A [Source:HGNC Symbol;Acc:HGNC:6535]	7515	-0.000414639	0.273952	No		row_117	TRIP10	thyroid hormone receptor interactor 10 [Source:HGNC Symbol;Acc:HGNC:12304]	6122	0.0252968	0.296381	No		row_117	P4HA1	prolyl 4-hydroxylase subunit alpha 1 [Source:HGNC Symbol;Acc:HGNC:8546]	6793	0.0100987	0.247298	No		row_117	AHR	aryl hydrocarbon receptor [Source:HGNC Symbol;Acc:HGNC:348]	8283	-0.0179126	0.111326	No		row_117	CD44	CD44 molecule (Indian blood group) [Source:HGNC Symbol;Acc:HGNC:1681]	8869	-0.0311876	0.0713454	No
row_118	LY96	lymphocyte antigen 96 [Source:HGNC Symbol;Acc:HGNC:17156]	11288	-0.100227	-0.0165876	No		row_118	M6PR	mannose-6-phosphate receptor, cation dependent [Source:HGNC Symbol;Acc:HGNC:6752]	7561	-0.00161929	0.271179	No		row_118	ETS2	ETS proto-oncogene 2, transcription factor [Source:HGNC Symbol;Acc:HGNC:3489]	6309	0.0211303	0.285096	No		row_118	B4GALNT2	beta-1,4-N-acetyl-galactosaminyltransferase 2 [Source:HGNC Symbol;Acc:HGNC:24136]	6842	0.00877783	0.244461	No		row_118	TNFRSF9	TNF receptor superfamily member 9 [Source:HGNC Symbol;Acc:HGNC:11924]	8381	-0.0202345	0.10563	No		row_118	IGFBP4	insulin like growth factor binding protein 4 [Source:HGNC Symbol;Acc:HGNC:5473]	9108	-0.0368342	0.0571063	No
row_119	FBXO4	F-box protein 4 [Source:HGNC Symbol;Acc:HGNC:13583]	11307	-0.100952	-0.0160139	No		row_119	CCT6A	chaperonin containing TCP1 subunit 6A [Source:HGNC Symbol;Acc:HGNC:1620]	7586	-0.00211757	0.269744	No		row_119	PPP1R15A	protein phosphatase 1 regulatory subunit 15A [Source:HGNC Symbol;Acc:HGNC:14375]	6369	0.0195313	0.281762	No		row_119	KDM3A	lysine demethylase 3A [Source:HGNC Symbol;Acc:HGNC:20815]	6948	0.0065339	0.237997	No		row_119	IGF1R	insulin like growth factor 1 receptor [Source:HGNC Symbol;Acc:HGNC:5465]	8626	-0.0260691	0.0908167	No		row_119	TGFB1	transforming growth factor beta 1 [Source:HGNC Symbol;Acc:HGNC:11766]	9209	-0.0395196	0.0515849	No
row_120	ANKH	ANKH inorganic pyrophosphate transport regulator [Source:HGNC Symbol;Acc:HGNC:15492]	11329	-0.101652	-0.0156167	No		row_120	HSPA4	heat shock protein family A (Hsp70) member 4 [Source:HGNC Symbol;Acc:HGNC:5237]	7690	-0.00447707	0.263424	No		row_120	TUBB2A	tubulin beta 2A class IIa [Source:HGNC Symbol;Acc:HGNC:12412]	6389	0.0191703	0.280935	No		row_120	MIF	macrophage migration inhibitory factor [Source:HGNC Symbol;Acc:HGNC:7097]	6961	0.00615614	0.237369	No		row_120	CD44	CD44 molecule (Indian blood group) [Source:HGNC Symbol;Acc:HGNC:1681]	8869	-0.0311876	0.0762289	No		row_120	CCN1	cellular communication network factor 1 [Source:HGNC Symbol;Acc:HGNC:2654]	9228	-0.0397895	0.0512182	No
row_121	CBX8	chromobox 8 [Source:HGNC Symbol;Acc:HGNC:15962]	11349	-0.10241	-0.0150811	No		row_121	DDX39A	DExD-box helicase 39A [Source:HGNC Symbol;Acc:HGNC:17821]	7831	-0.0075568	0.254885	No		row_121	CCNL1	cyclin L1 [Source:HGNC Symbol;Acc:HGNC:20569]	6809	0.00972064	0.254787	No		row_121	NFIL3	nuclear factor, interleukin 3 regulated [Source:HGNC Symbol;Acc:HGNC:7787]	7014	0.00515745	0.234206	No		row_121	UMPS	uridine monophosphate synthetase [Source:HGNC Symbol;Acc:HGNC:12563]	8989	-0.0339386	0.0694185	No		row_121	COLGALT1	collagen beta(1-O)galactosyltransferase 1 [Source:HGNC Symbol;Acc:HGNC:26182]	9676	-0.0511168	0.0241284	No
row_122	ATG10	autophagy related 10 [Source:HGNC Symbol;Acc:HGNC:20315]	11436	-0.105256	-0.0187022	No		row_122	NMT1	N-myristoyltransferase 1 [Source:HGNC Symbol;Acc:HGNC:7857]	7835	-0.00763024	0.254962	No		row_122	SIK1	salt inducible kinase 1 [Source:HGNC Symbol;Acc:HGNC:11142]	6883	0.00788202	0.25035	No		row_122	SAP30	Sin3A associated protein 30 [Source:HGNC Symbol;Acc:HGNC:10532]	7078	0.00347802	0.230318	No		row_122	SLC2A3	solute carrier family 2 member 3 [Source:HGNC Symbol;Acc:HGNC:11007]	8995	-0.033974	0.0697673	No		row_122	ECM2	extracellular matrix protein 2 [Source:HGNC Symbol;Acc:HGNC:3154]	9685	-0.0515303	0.0246149	No
row_123	CAB39L	calcium binding protein 39 like [Source:HGNC Symbol;Acc:HGNC:20290]	11529	-0.109024	-0.0226362	No		row_123	MCM4	minichromosome maintenance complex component 4 [Source:HGNC Symbol;Acc:HGNC:6947]	7841	-0.00777315	0.254919	No		row_123	BCL2A1	BCL2 related protein A1 [Source:HGNC Symbol;Acc:HGNC:991]	7005	0.00524141	0.242845	No		row_123	GPI	glucose-6-phosphate isomerase [Source:HGNC Symbol;Acc:HGNC:4458]	7145	0.00219007	0.226216	No		row_123	ITGAE	integrin subunit alpha E [Source:HGNC Symbol;Acc:HGNC:6147]	9005	-0.0341746	0.0698689	No		row_123	P3H1	prolyl 3-hydroxylase 1 [Source:HGNC Symbol;Acc:HGNC:19316]	9702	-0.0520571	0.0246092	No
row_124	CPE	carboxypeptidase E [Source:HGNC Symbol;Acc:HGNC:2303]	11644	-0.113537	-0.0278746	No		row_124	PSMC4	proteasome 26S subunit, ATPase 4 [Source:HGNC Symbol;Acc:HGNC:9551]	7849	-0.00800743	0.254758	No		row_124	NFIL3	nuclear factor, interleukin 3 regulated [Source:HGNC Symbol;Acc:HGNC:7787]	7014	0.00515745	0.242441	No		row_124	SULT2B1	sulfotransferase family 2B member 1 [Source:HGNC Symbol;Acc:HGNC:11459]	7341	0	0.213962	No		row_124	PLAGL1	PLAG1 like zinc finger 1 [Source:HGNC Symbol;Acc:HGNC:9046]	9123	-0.0371904	0.0632475	No		row_124	SGCB	sarcoglycan beta [Source:HGNC Symbol;Acc:HGNC:10806]	9830	-0.0553248	0.0176957	No
row_125	PTCD2	pentatricopeptide repeat domain 2 [Source:HGNC Symbol;Acc:HGNC:25734]	11667	-0.114209	-0.0273283	No		row_125	GAPDH	glyceraldehyde-3-phosphate dehydrogenase [Source:HGNC Symbol;Acc:HGNC:4141]	7851	-0.00806631	0.254976	No		row_125	PLEK	pleckstrin [Source:HGNC Symbol;Acc:HGNC:9070]	7253	0	0.227483	No		row_125	LDHA	lactate dehydrogenase A [Source:HGNC Symbol;Acc:HGNC:6535]	7515	-0.000414639	0.203098	No		row_125	MAP3K8	mitogen-activated protein kinase kinase kinase 8 [Source:HGNC Symbol;Acc:HGNC:6860]	9481	-0.0457728	0.0417229	No		row_125	PLOD1	procollagen-lysine,2-oxoglutarate 5-dioxygenase 1 [Source:HGNC Symbol;Acc:HGNC:9081]	9990	-0.0595931	0.00885443	No
row_126	ALDH1A3	aldehyde dehydrogenase 1 family member A3 [Source:HGNC Symbol;Acc:HGNC:409]	11825	-0.120975	-0.0351397	No		row_126	RPN1	ribophorin I [Source:HGNC Symbol;Acc:HGNC:10381]	7896	-0.00911019	0.252527	No		row_126	EGR2	early growth response 2 [Source:HGNC Symbol;Acc:HGNC:3239]	7459	0	0.214599	No		row_126	STBD1	starch binding domain 1 [Source:HGNC Symbol;Acc:HGNC:24854]	7726	-0.00512959	0.190007	No		row_126	RABGAP1L	RAB GTPase activating protein 1 like [Source:HGNC Symbol;Acc:HGNC:24663]	9590	-0.0486138	0.0358895	No		row_126	SERPINH1	serpin family H member 1 [Source:HGNC Symbol;Acc:HGNC:1546]	10014	-0.0605852	0.00857281	No
row_127	PSMB8	proteasome 20S subunit beta 8 [Source:HGNC Symbol;Acc:HGNC:9545]	12093	-0.134021	-0.049634	No		row_127	PDAP1	PDGFA associated protein 1 [Source:HGNC Symbol;Acc:HGNC:14634]	7929	-0.00996443	0.250862	No		row_127	CD69	CD69 molecule [Source:HGNC Symbol;Acc:HGNC:1694]	7477	0	0.21353	No		row_127	SCARB1	scavenger receptor class B member 1 [Source:HGNC Symbol;Acc:HGNC:1664]	7800	-0.00694697	0.185561	No		row_127	CTSZ	cathepsin Z [Source:HGNC Symbol;Acc:HGNC:2547]	9621	-0.0494748	0.0349709	No		row_127	ACTA2	actin alpha 2, smooth muscle [Source:HGNC Symbol;Acc:HGNC:130]	10037	-0.060968	0.00836134	No
row_128	GLRX	glutaredoxin [Source:HGNC Symbol;Acc:HGNC:4330]	12170	-0.138419	-0.052068	No		row_128	ENO1	enolase 1 [Source:HGNC Symbol;Acc:HGNC:3350]	7965	-0.0108427	0.249039	No		row_128	LITAF	lipopolysaccharide induced TNF factor [Source:HGNC Symbol;Acc:HGNC:16841]	7531	-0.000736812	0.210214	No		row_128	NAGK	N-acetylglucosamine kinase [Source:HGNC Symbol;Acc:HGNC:17174]	7802	-0.00704295	0.185643	No		row_128	NCOA3	nuclear receptor coactivator 3 [Source:HGNC Symbol;Acc:HGNC:7670]	9683	-0.0513371	0.032142	No		row_128	FSTL3	follistatin like 3 [Source:HGNC Symbol;Acc:HGNC:3973]	10069	-0.0618096	0.00760083	No
row_129	SNAP25	synaptosome associated protein 25 [Source:HGNC Symbol;Acc:HGNC:11132]	12313	-0.146208	-0.0585124	No		row_129	PLK1	polo like kinase 1 [Source:HGNC Symbol;Acc:HGNC:9077]	7978	-0.0110987	0.248672	No		row_129	TNIP1	TNFAIP3 interacting protein 1 [Source:HGNC Symbol;Acc:HGNC:16903]	7998	-0.0114139	0.181144	No		row_129	GAPDH	glyceraldehyde-3-phosphate dehydrogenase [Source:HGNC Symbol;Acc:HGNC:4141]	7851	-0.00806631	0.182791	No		row_129	PLSCR1	phospholipid scramblase 1 [Source:HGNC Symbol;Acc:HGNC:9092]	9879	-0.0565024	0.0209994	No		row_129	TPM2	tropomyosin 2 [Source:HGNC Symbol;Acc:HGNC:12011]	10209	-0.0657466	0.000133672	No
row_130	EPB41L3	erythrocyte membrane protein band 4.1 like 3 [Source:HGNC Symbol;Acc:HGNC:3380]	12465	-0.153588	-0.065397	No		row_130	NFYC	nuclear transcription factor Y subunit gamma [Source:HGNC Symbol;Acc:HGNC:7806]	8167	-0.0152731	0.237384	No		row_130	TNFRSF9	TNF receptor superfamily member 9 [Source:HGNC Symbol;Acc:HGNC:11924]	8381	-0.0202345	0.157523	No		row_130	ENO1	enolase 1 [Source:HGNC Symbol;Acc:HGNC:3350]	7965	-0.0108427	0.175912	No		row_130	CASP3	caspase 3 [Source:HGNC Symbol;Acc:HGNC:1504]	9946	-0.0584253	0.0179948	No		row_130	COL5A1	collagen type V alpha 1 chain [Source:HGNC Symbol;Acc:HGNC:2209]	10350	-0.0699598	-0.00731543	No
row_131	PTGS2	prostaglandin-endoperoxide synthase 2 [Source:HGNC Symbol;Acc:HGNC:9605]	12557	-0.159332	-0.0684195	No		row_131	ALDOA	aldolase, fructose-bisphosphate A [Source:HGNC Symbol;Acc:HGNC:414]	8194	-0.0158117	0.2363	No		row_131	NFKBIA	NFKB inhibitor alpha [Source:HGNC Symbol;Acc:HGNC:7797]	8530	-0.0235353	0.148672	No		row_131	PAM	peptidylglycine alpha-amidating monooxygenase [Source:HGNC Symbol;Acc:HGNC:8596]	8158	-0.0151338	0.164156	No		row_131	CISH	cytokine inducible SH2 containing protein [Source:HGNC Symbol;Acc:HGNC:1984]	10046	-0.0611602	0.0129714	No		row_131	WIPF1	WAS/WASL interacting protein family member 1 [Source:HGNC Symbol;Acc:HGNC:12736]	10985	-0.0899175	-0.0454039	No
row_132	FUCA1	alpha-L-fucosidase 1 [Source:HGNC Symbol;Acc:HGNC:4006]	12769	-0.172504	-0.0787503	No		row_132	STIP1	stress induced phosphoprotein 1 [Source:HGNC Symbol;Acc:HGNC:11387]	8376	-0.0201089	0.225621	No		row_132	CD44	CD44 molecule (Indian blood group) [Source:HGNC Symbol;Acc:HGNC:1681]	8869	-0.0311876	0.128027	No		row_132	ALDOA	aldolase, fructose-bisphosphate A [Source:HGNC Symbol;Acc:HGNC:414]	8194	-0.0158117	0.16228	No		row_132	XBP1	X-box binding protein 1 [Source:HGNC Symbol;Acc:HGNC:12801]	10224	-0.066157	0.00314744	No		row_132	PPIB	peptidylprolyl isomerase B [Source:HGNC Symbol;Acc:HGNC:9255]	11523	-0.108738	-0.0770397	No
row_133	SCN1B	sodium voltage-gated channel beta subunit 1 [Source:HGNC Symbol;Acc:HGNC:10586]	12830	-0.177001	-0.0795292	No		row_133	SYTL2	synaptotagmin like 2 [Source:HGNC Symbol;Acc:HGNC:15585]	8394	-0.0204641	0.225265	No		row_133	SLC2A3	solute carrier family 2 member 3 [Source:HGNC Symbol;Acc:HGNC:11007]	8995	-0.033974	0.120821	No		row_133	NOCT	nocturnin [Source:HGNC Symbol;Acc:HGNC:14254]	8591	-0.0252668	0.137912	No		row_133	SLC39A8	solute carrier family 39 member 8 [Source:HGNC Symbol;Acc:HGNC:20862]	10331	-0.0694985	-0.0021529	No		row_133	COL11A1	collagen type XI alpha 1 chain [Source:HGNC Symbol;Acc:HGNC:2186]	11698	-0.115477	-0.0857503	No
row_134	EPHB2	EPH receptor B2 [Source:HGNC Symbol;Acc:HGNC:3393]	12903	-0.181813	-0.08098	No		row_134	SSR1	signal sequence receptor subunit 1 [Source:HGNC Symbol;Acc:HGNC:11323]	8418	-0.0210797	0.224553	No		row_134	NINJ1	ninjurin 1 [Source:HGNC Symbol;Acc:HGNC:7824]	9183	-0.0388226	0.109812	No		row_134	HS3ST1	heparan sulfate-glucosamine 3-sulfotransferase 1 [Source:HGNC Symbol;Acc:HGNC:5194]	8930	-0.0325679	0.117337	No		row_134	RNH1	ribonuclease/angiogenin inhibitor 1 [Source:HGNC Symbol;Acc:HGNC:10074]	10966	-0.0892035	-0.0402242	No		row_134	PCOLCE2	procollagen C-endopeptidase enhancer 2 [Source:HGNC Symbol;Acc:HGNC:8739]	11950	-0.126318	-0.0990884	No
row_135	CROT	carnitine O-octanoyltransferase [Source:HGNC Symbol;Acc:HGNC:2366]	12939	-0.18391	-0.0800735	No		row_135	HSPD1	heat shock protein family D (Hsp60) member 1 [Source:HGNC Symbol;Acc:HGNC:5261]	8673	-0.0268509	0.209519	No		row_135	CCN1	cellular communication network factor 1 [Source:HGNC Symbol;Acc:HGNC:2654]	9228	-0.0397895	0.107808	No		row_135	SLC2A3	solute carrier family 2 member 3 [Source:HGNC Symbol;Acc:HGNC:11007]	8995	-0.033974	0.11401	No		row_135	CSF1	colony stimulating factor 1 [Source:HGNC Symbol;Acc:HGNC:2432]	11152	-0.0955971	-0.0499762	No		row_135	PMEPA1	prostate transmembrane protein, androgen induced 1 [Source:HGNC Symbol;Acc:HGNC:14107]	11964	-0.127013	-0.0974672	No
row_136	TSPAN1	tetraspanin 1 [Source:HGNC Symbol;Acc:HGNC:20657]	12971	-0.186105	-0.0788789	No		row_136	BUB1	BUB1 mitotic checkpoint serine/threonine kinase [Source:HGNC Symbol;Acc:HGNC:1148]	8684	-0.0269952	0.209831	No		row_136	KLF4	KLF transcription factor 4 [Source:HGNC Symbol;Acc:HGNC:6348]	9263	-0.0405322	0.106448	No		row_136	CCNG2	cyclin G2 [Source:HGNC Symbol;Acc:HGNC:1593]	9139	-0.0376389	0.105794	No		row_136	PRAF2	PRA1 domain family member 2 [Source:HGNC Symbol;Acc:HGNC:28911]	11348	-0.102403	-0.0602233	No		row_136	CRLF1	cytokine receptor like factor 1 [Source:HGNC Symbol;Acc:HGNC:2364]	11967	-0.127235	-0.0951509	No
row_137	CFB	complement factor B [Source:HGNC Symbol;Acc:HGNC:1037]	13001	-0.188952	-0.0775108	No		row_137	TUBG1	tubulin gamma 1 [Source:HGNC Symbol;Acc:HGNC:12417]	8839	-0.0305976	0.201215	No		row_137	MAP3K8	mitogen-activated protein kinase kinase kinase 8 [Source:HGNC Symbol;Acc:HGNC:6860]	9481	-0.0457728	0.0936863	No		row_137	CCN1	cellular communication network factor 1 [Source:HGNC Symbol;Acc:HGNC:2654]	9228	-0.0397895	0.101078	No		row_137	SYNGR2	synaptogyrin 2 [Source:HGNC Symbol;Acc:HGNC:11499]	11375	-0.103209	-0.0598424	No		row_137	CAP2	cyclase associated actin cytoskeleton regulatory protein 2 [Source:HGNC Symbol;Acc:HGNC:20039]	12241	-0.141864	-0.109572	No
row_138	NAP1L2	nucleosome assembly protein 1 like 2 [Source:HGNC Symbol;Acc:HGNC:7638]	13091	-0.194945	-0.0798068	No		row_138	NUPR1	nuclear protein 1, transcriptional regulator [Source:HGNC Symbol;Acc:HGNC:29990]	8895	-0.031767	0.198863	No		row_138	TIPARP	TCDD inducible poly(ADP-ribose) polymerase [Source:HGNC Symbol;Acc:HGNC:23696]	10047	-0.061183	0.0593481	No		row_138	SLC37A4	solute carrier family 37 member 4 [Source:HGNC Symbol;Acc:HGNC:4061]	9260	-0.0404581	0.0999577	No		row_138	GPR83	G protein-coupled receptor 83 [Source:HGNC Symbol;Acc:HGNC:4523]	11444	-0.10561	-0.062052	No		row_138	TNFRSF11B	TNF receptor superfamily member 11b [Source:HGNC Symbol;Acc:HGNC:11909]	12371	-0.148863	-0.114816	No
row_139	PTPRR	protein tyrosine phosphatase receptor type R [Source:HGNC Symbol;Acc:HGNC:9680]	13251	-0.208814	-0.0862617	No		row_139	PRDX1	peroxiredoxin 1 [Source:HGNC Symbol;Acc:HGNC:9352]	8905	-0.0321107	0.199416	No		row_139	ICOSLG	inducible T cell costimulator ligand [Source:HGNC Symbol;Acc:HGNC:17087]	10048	-0.0612002	0.0605203	No		row_139	HDLBP	high density lipoprotein binding protein [Source:HGNC Symbol;Acc:HGNC:4857]	9584	-0.048448	0.080651	No		row_139	MUC1	mucin 1, cell surface associated [Source:HGNC Symbol;Acc:HGNC:7508]	11517	-0.108429	-0.0644579	No		row_139	LAMA3	laminin subunit alpha 3 [Source:HGNC Symbol;Acc:HGNC:6483]	12409	-0.151298	-0.114236	No
row_140	HOXD11	homeobox D11 [Source:HGNC Symbol;Acc:HGNC:5134]	13293	-0.211504	-0.0852662	No		row_140	PSMA3	proteasome 20S subunit alpha 3 [Source:HGNC Symbol;Acc:HGNC:9532]	8937	-0.0326957	0.198607	No		row_140	SERPINB8	serpin family B member 8 [Source:HGNC Symbol;Acc:HGNC:8952]	10359	-0.0701922	0.0423813	No		row_140	ILVBL	ilvB acetolactate synthase like [Source:HGNC Symbol;Acc:HGNC:6041]	9789	-0.0540455	0.0689369	No		row_140	MYC	MYC proto-oncogene, bHLH transcription factor [Source:HGNC Symbol;Acc:HGNC:7553]	11713	-0.11616	-0.0744366	No		row_140	BDNF	brain derived neurotrophic factor [Source:HGNC Symbol;Acc:HGNC:1033]	12506	-0.156371	-0.117264	No
row_141	CDADC1	cytidine and dCMP deaminase domain containing 1 [Source:HGNC Symbol;Acc:HGNC:20299]	13369	-0.218762	-0.0862818	No		row_141	COPS5	COP9 signalosome subunit 5 [Source:HGNC Symbol;Acc:HGNC:2240]	8960	-0.0331989	0.19838	No		row_141	JUNB	JunB proto-oncogene, AP-1 transcription factor subunit [Source:HGNC Symbol;Acc:HGNC:6205]	10362	-0.0702256	0.0436007	No		row_141	TPI1	triosephosphate isomerase 1 [Source:HGNC Symbol;Acc:HGNC:12009]	9976	-0.0591574	0.0584586	No		row_141	MXD1	MAX dimerization protein 1 [Source:HGNC Symbol;Acc:HGNC:6761]	11719	-0.116359	-0.0724805	No		row_141	SPARC	secreted protein acidic and cysteine rich [Source:HGNC Symbol;Acc:HGNC:11219]	12605	-0.16273	-0.120295	No
row_142	SPP1	secreted phosphoprotein 1 [Source:HGNC Symbol;Acc:HGNC:11255]	13464	-0.228624	-0.0883234	No		row_142	SLC2A3	solute carrier family 2 member 3 [Source:HGNC Symbol;Acc:HGNC:11007]	8995	-0.033974	0.197426	No		row_142	TNFAIP8	TNF alpha induced protein 8 [Source:HGNC Symbol;Acc:HGNC:17260]	10372	-0.0705348	0.0443861	No		row_142	TIPARP	TCDD inducible poly(ADP-ribose) polymerase [Source:HGNC Symbol;Acc:HGNC:23696]	10047	-0.061183	0.0553114	No		row_142	CKAP4	cytoskeleton associated protein 4 [Source:HGNC Symbol;Acc:HGNC:16991]	11948	-0.126291	-0.0843337	No		row_142	FUCA1	alpha-L-fucosidase 1 [Source:HGNC Symbol;Acc:HGNC:4006]	12769	-0.172504	-0.12722	No
row_143	ADGRL4	adhesion G protein-coupled receptor L4 [Source:HGNC Symbol;Acc:HGNC:20822]	13569	-0.241008	-0.0907836	No		row_143	SLC7A11	solute carrier family 7 member 11 [Source:HGNC Symbol;Acc:HGNC:11059]	9237	-0.0400521	0.18367	No		row_143	SOD2	superoxide dismutase 2 [Source:HGNC Symbol;Acc:HGNC:11180]	10515	-0.074464	0.0368877	No		row_143	PPARGC1A	PPARG coactivator 1 alpha [Source:HGNC Symbol;Acc:HGNC:9237]	10060	-0.0615488	0.0558165	No		row_143	TTC39B	tetratricopeptide repeat domain 39B [Source:HGNC Symbol;Acc:HGNC:23704]	11965	-0.127192	-0.082857	No		row_143	FBLN2	fibulin 2 [Source:HGNC Symbol;Acc:HGNC:3601]	12806	-0.175087	-0.126121	No
row_144	MALL	mal, T cell differentiation protein like [Source:HGNC Symbol;Acc:HGNC:6818]	13630	-0.246696	-0.0903866	No		row_144	SLC37A4	solute carrier family 37 member 4 [Source:HGNC Symbol;Acc:HGNC:4061]	9260	-0.0404581	0.183696	No		row_144	CEBPD	CCAAT enhancer binding protein delta [Source:HGNC Symbol;Acc:HGNC:1835]	10526	-0.0746827	0.0376896	No		row_144	COL5A1	collagen type V alpha 1 chain [Source:HGNC Symbol;Acc:HGNC:2209]	10350	-0.0699598	0.0390865	No		row_144	AGER	advanced glycosylation end-product specific receptor [Source:HGNC Symbol;Acc:HGNC:320]	11999	-0.128733	-0.0824178	No		row_144	DAB2	DAB adaptor protein 2 [Source:HGNC Symbol;Acc:HGNC:2662]	12827	-0.176889	-0.123982	No
row_145	GPNMB	glycoprotein nmb [Source:HGNC Symbol;Acc:HGNC:4462]	13646	-0.248482	-0.0871355	No		row_145	PSMB5	proteasome 20S subunit beta 5 [Source:HGNC Symbol;Acc:HGNC:9542]	9280	-0.040825	0.183924	No		row_145	SGK1	serum/glucocorticoid regulated kinase 1 [Source:HGNC Symbol;Acc:HGNC:10810]	10633	-0.0780405	0.0325223	No		row_145	PFKL	phosphofructokinase, liver type [Source:HGNC Symbol;Acc:HGNC:8876]	10476	-0.0734403	0.0327337	No		row_145	IFITM3	interferon induced transmembrane protein 3 [Source:HGNC Symbol;Acc:HGNC:5414]	12164	-0.138162	-0.0900206	No		row_145	BASP1	brain abundant membrane attached signal protein 1 [Source:HGNC Symbol;Acc:HGNC:957]	12850	-0.178013	-0.121947	No
row_146	SPRY2	sprouty RTK signaling antagonist 2 [Source:HGNC Symbol;Acc:HGNC:11270]	13679	-0.252559	-0.0848825	No		row_146	GCLC	glutamate-cysteine ligase catalytic subunit [Source:HGNC Symbol;Acc:HGNC:4311]	9328	-0.0421677	0.182438	No		row_146	TAP1	transporter 1, ATP binding cassette subfamily B member [Source:HGNC Symbol;Acc:HGNC:43]	10662	-0.078912	0.0322739	No		row_146	CXCR4	C-X-C motif chemokine receptor 4 [Source:HGNC Symbol;Acc:HGNC:2561]	10731	-0.0812841	0.0184349	No		row_146	S100A1	S100 calcium binding protein A1 [Source:HGNC Symbol;Acc:HGNC:10486]	12238	-0.141833	-0.0918376	No		row_146	MATN2	matrilin 2 [Source:HGNC Symbol;Acc:HGNC:6908]	12868	-0.179108	-0.119577	No
row_147	RELN	reelin [Source:HGNC Symbol;Acc:HGNC:9957]	13773	-0.263034	-0.0862808	No		row_147	PSMD13	proteasome 26S subunit, non-ATPase 13 [Source:HGNC Symbol;Acc:HGNC:9558]	9360	-0.0428802	0.181983	No		row_147	NFAT5	nuclear factor of activated T cells 5 [Source:HGNC Symbol;Acc:HGNC:7774]	10893	-0.086822	0.0194815	No		row_147	CAVIN3	caveolae associated protein 3 [Source:HGNC Symbol;Acc:HGNC:9400]	10875	-0.0863043	0.0112141	No		row_147	ENPP1	ectonucleotide pyrophosphatase/phosphodiesterase 1 [Source:HGNC Symbol;Acc:HGNC:3356]	12457	-0.153143	-0.102539	No		row_147	DPYSL3	dihydropyrimidinase like 3 [Source:HGNC Symbol;Acc:HGNC:3015]	12887	-0.180572	-0.117242	No
row_148	JUP	junction plakoglobin [Source:HGNC Symbol;Acc:HGNC:6207]	13859	-0.274445	-0.0869845	No		row_148	CTSC	cathepsin C [Source:HGNC Symbol;Acc:HGNC:2528]	9405	-0.0439964	0.18075	No		row_148	ZC3H12A	zinc finger CCCH-type containing 12A [Source:HGNC Symbol;Acc:HGNC:26259]	10936	-0.0884113	0.0185352	No		row_148	HEXA	hexosaminidase subunit alpha [Source:HGNC Symbol;Acc:HGNC:4878]	11090	-0.0936988	-0.000317081	No		row_148	ALCAM	activated leukocyte cell adhesion molecule [Source:HGNC Symbol;Acc:HGNC:400]	12490	-0.155448	-0.101516	No		row_148	HTRA1	HtrA serine peptidase 1 [Source:HGNC Symbol;Acc:HGNC:9476]	12905	-0.1819	-0.114819	No
row_149	ETV1	ETS variant transcription factor 1 [Source:HGNC Symbol;Acc:HGNC:3490]	14156	-0.321782	-0.100131	No		row_149	SEC11A	SEC11 homolog A, signal peptidase complex subunit [Source:HGNC Symbol;Acc:HGNC:17718]	9409	-0.0441101	0.182098	No		row_149	REL	REL proto-oncogene, NF-kB subunit [Source:HGNC Symbol;Acc:HGNC:9954]	10977	-0.0896559	0.0177384	No		row_149	GALK1	galactokinase 1 [Source:HGNC Symbol;Acc:HGNC:4118]	11410	-0.104455	-0.0182266	No		row_149	DHRS3	dehydrogenase/reductase 3 [Source:HGNC Symbol;Acc:HGNC:17693]	12712	-0.168225	-0.112111	No		row_149	FAS	Fas cell surface death receptor [Source:HGNC Symbol;Acc:HGNC:11920]	12963	-0.185493	-0.114838	No
row_150	CBR4	carbonyl reductase 4 [Source:HGNC Symbol;Acc:HGNC:25891]	14243	-0.33447	-0.0998846	No		row_150	PPA1	inorganic pyrophosphatase 1 [Source:HGNC Symbol;Acc:HGNC:9226]	9415	-0.0442611	0.183326	No		row_150	DNAJB4	DnaJ heat shock protein family (Hsp40) member B4 [Source:HGNC Symbol;Acc:HGNC:14886]	10983	-0.0898194	0.0191445	No		row_150	CDKN1B	cyclin dependent kinase inhibitor 1B [Source:HGNC Symbol;Acc:HGNC:1785]	11782	-0.118809	-0.0391103	No		row_150	ANXA4	annexin A4 [Source:HGNC Symbol;Acc:HGNC:542]	12893	-0.180865	-0.119886	No		row_150	GJA1	gap junction protein alpha 1 [Source:HGNC Symbol;Acc:HGNC:4274]	13090	-0.194816	-0.119012	No
row_151	VWA5A	von Willebrand factor A domain containing 5A [Source:HGNC Symbol;Acc:HGNC:6658]	14311	-0.349567	-0.0981912	No		row_151	PSMA4	proteasome 20S subunit alpha 4 [Source:HGNC Symbol;Acc:HGNC:9533]	9417	-0.0443227	0.184808	No		row_151	BCL3	BCL3 transcription coactivator [Source:HGNC Symbol;Acc:HGNC:998]	11060	-0.0924419	0.0161385	No		row_151	ATF3	activating transcription factor 3 [Source:HGNC Symbol;Acc:HGNC:785]	11895	-0.124039	-0.0436109	No		row_151	CAPN3	calpain 3 [Source:HGNC Symbol;Acc:HGNC:1480]	12904	-0.181838	-0.116966	No		row_151	COL16A1	collagen type XVI alpha 1 chain [Source:HGNC Symbol;Acc:HGNC:2193]	13195	-0.204582	-0.121616	No
row_152	SATB1	SATB homeobox 1 [Source:HGNC Symbol;Acc:HGNC:10541]	14361	-0.36059	-0.0951823	No		row_152	LTA4H	leukotriene A4 hydrolase [Source:HGNC Symbol;Acc:HGNC:6710]	9461	-0.0452322	0.18368	No		row_152	CSF1	colony stimulating factor 1 [Source:HGNC Symbol;Acc:HGNC:2432]	11152	-0.0955971	0.0122502	No		row_152	GYS1	glycogen synthase 1 [Source:HGNC Symbol;Acc:HGNC:4706]	11924	-0.125476	-0.0428035	No		row_152	GALM	galactose mutarotase [Source:HGNC Symbol;Acc:HGNC:24063]	12922	-0.183104	-0.114462	No		row_152	COL3A1	collagen type III alpha 1 chain [Source:HGNC Symbol;Acc:HGNC:2201]	13403	-0.222049	-0.130354	No
row_153	ADGRA2	adhesion G protein-coupled receptor A2 [Source:HGNC Symbol;Acc:HGNC:17849]	14379	-0.363199	-0.0901212	No		row_153	LGMN	legumain [Source:HGNC Symbol;Acc:HGNC:9472]	9488	-0.0459176	0.183646	No		row_153	STAT5A	signal transducer and activator of transcription 5A [Source:HGNC Symbol;Acc:HGNC:11366]	11683	-0.115094	-0.0188556	No		row_153	PRDX5	peroxiredoxin 5 [Source:HGNC Symbol;Acc:HGNC:9355]	11949	-0.126293	-0.0417279	No		row_153	IL1R2	interleukin 1 receptor type 2 [Source:HGNC Symbol;Acc:HGNC:5994]	12982	-0.187086	-0.114517	No		row_153	SPP1	secreted phosphoprotein 1 [Source:HGNC Symbol;Acc:HGNC:11255]	13464	-0.228624	-0.129734	No
row_154	BTC	betacellulin [Source:HGNC Symbol;Acc:HGNC:1121]	14380	-0.363748	-0.083984	No		row_154	CACYBP	calcyclin binding protein [Source:HGNC Symbol;Acc:HGNC:30423]	9583	-0.0484412	0.179424	No		row_154	MYC	MYC proto-oncogene, bHLH transcription factor [Source:HGNC Symbol;Acc:HGNC:7553]	11713	-0.11616	-0.0184534	No		row_154	S100A4	S100 calcium binding protein A4 [Source:HGNC Symbol;Acc:HGNC:10494]	11952	-0.126573	-0.0392642	No		row_154	CDKN1C	cyclin dependent kinase inhibitor 1C [Source:HGNC Symbol;Acc:HGNC:1786]	13065	-0.193385	-0.115893	No		row_154	LOXL1	lysyl oxidase like 1 [Source:HGNC Symbol;Acc:HGNC:6665]	13580	-0.242392	-0.132304	No
row_155	USH1C	USH1 protein network component harmonin [Source:HGNC Symbol;Acc:HGNC:12597]	14436	-0.376967	-0.0810753	No		row_155	IMMT	inner membrane mitochondrial protein [Source:HGNC Symbol;Acc:HGNC:6047]	9589	-0.0485865	0.180802	No		row_155	MXD1	MAX dimerization protein 1 [Source:HGNC Symbol;Acc:HGNC:6761]	11719	-0.116359	-0.016539	No		row_155	DDIT4	DNA damage inducible transcript 4 [Source:HGNC Symbol;Acc:HGNC:24944]	12030	-0.130419	-0.0414349	No		row_155	SYT11	synaptotagmin 11 [Source:HGNC Symbol;Acc:HGNC:19239]	13237	-0.207805	-0.122577	No		row_155	ABI3BP	ABI family member 3 binding protein [Source:HGNC Symbol;Acc:HGNC:17265]	13633	-0.247012	-0.130829	No
row_156	ST6GAL1	ST6 beta-galactoside alpha-2,6-sialyltransferase 1 [Source:HGNC Symbol;Acc:HGNC:10860]	14458	-0.381429	-0.0759577	No		row_156	PSMC6	proteasome 26S subunit, ATPase 6 [Source:HGNC Symbol;Acc:HGNC:9553]	9592	-0.0486876	0.182373	No		row_156	ATF3	activating transcription factor 3 [Source:HGNC Symbol;Acc:HGNC:785]	11895	-0.124039	-0.0251619	No		row_156	SELENBP1	selenium binding protein 1 [Source:HGNC Symbol;Acc:HGNC:10719]	12122	-0.135789	-0.0443754	No		row_156	RORA	RAR related orphan receptor A [Source:HGNC Symbol;Acc:HGNC:10258]	13323	-0.214898	-0.123722	No		row_156	COL5A2	collagen type V alpha 2 chain [Source:HGNC Symbol;Acc:HGNC:2210]	13681	-0.252778	-0.128929	No
row_157	C3AR1	complement C3a receptor 1 [Source:HGNC Symbol;Acc:HGNC:1319]	14518	-0.398549	-0.0729358	No		row_157	EDEM1	ER degradation enhancing alpha-mannosidase like protein 1 [Source:HGNC Symbol;Acc:HGNC:18967]	9616	-0.0493625	0.182647	No		row_157	PMEPA1	prostate transmembrane protein, androgen induced 1 [Source:HGNC Symbol;Acc:HGNC:14107]	11964	-0.127013	-0.0270029	No		row_157	CITED2	Cbp/p300 interacting transactivator with Glu/Asp rich carboxy-terminal domain 2 [Source:HGNC Symbol;Acc:HGNC:1987]	12125	-0.136009	-0.0417186	No		row_157	SPP1	secreted phosphoprotein 1 [Source:HGNC Symbol;Acc:HGNC:11255]	13464	-0.228624	-0.128053	No		row_157	ELN	elastin [Source:HGNC Symbol;Acc:HGNC:3327]	13767	-0.263034	-0.129219	No
row_158	PIGR	polymeric immunoglobulin receptor [Source:HGNC Symbol;Acc:HGNC:8968]	14530	-0.402098	-0.0668419	No		row_158	TPI1	triosephosphate isomerase 1 [Source:HGNC Symbol;Acc:HGNC:12009]	9976	-0.0591574	0.162137	No		row_158	DUSP2	dual specificity phosphatase 2 [Source:HGNC Symbol;Acc:HGNC:3068]	12198	-0.140093	-0.0389636	No		row_158	ATP7A	ATPase copper transporting alpha [Source:HGNC Symbol;Acc:HGNC:869]	12143	-0.136965	-0.0399849	No		row_158	NFKBIZ	NFKB inhibitor zeta [Source:HGNC Symbol;Acc:HGNC:29805]	13504	-0.233044	-0.125955	No		row_158	IL15	interleukin 15 [Source:HGNC Symbol;Acc:HGNC:5977]	13825	-0.269478	-0.127627	No
row_159	ID2	inhibitor of DNA binding 2 [Source:HGNC Symbol;Acc:HGNC:5361]	15200	-0.671995	-0.097487	No		row_159	SERPINH1	serpin family H member 1 [Source:HGNC Symbol;Acc:HGNC:1546]	10014	-0.0605852	0.161922	No		row_159	PTGS2	prostaglandin-endoperoxide synthase 2 [Source:HGNC Symbol;Acc:HGNC:9605]	12557	-0.159332	-0.058412	No		row_159	GLRX	glutaredoxin [Source:HGNC Symbol;Acc:HGNC:4330]	12170	-0.138419	-0.038787	No		row_159	CCND3	cyclin D3 [Source:HGNC Symbol;Acc:HGNC:1585]	13506	-0.233355	-0.121465	No		row_159	DKK1	dickkopf WNT signaling pathway inhibitor 1 [Source:HGNC Symbol;Acc:HGNC:2891]	13901	-0.279224	-0.126978	No
row_160	IGF2	insulin like growth factor 2 [Source:HGNC Symbol;Acc:HGNC:5466]	15301	-0.736966	-0.0913283	No		row_160	HSPE1	heat shock protein family E (Hsp10) member 1 [Source:HGNC Symbol;Acc:HGNC:5269]	10017	-0.0606588	0.163909	No		row_160	TGIF1	TGFB induced factor homeobox 1 [Source:HGNC Symbol;Acc:HGNC:11776]	12594	-0.162046	-0.0575708	No		row_160	ISG20	interferon stimulated exonuclease gene 20 [Source:HGNC Symbol;Acc:HGNC:6130]	12434	-0.152105	-0.0522025	No		row_160	PTCH1	patched 1 [Source:HGNC Symbol;Acc:HGNC:9585]	13551	-0.239152	-0.119563	No		row_160	LUM	lumican [Source:HGNC Symbol;Acc:HGNC:6724]	13905	-0.279703	-0.121798	No
row_161	SPARCL1	SPARC like 1 [Source:HGNC Symbol;Acc:HGNC:11220]	15313	-0.752073	-0.0793296	No		row_161	CANX	calnexin [Source:HGNC Symbol;Acc:HGNC:1473]	10163	-0.0645942	0.157044	No		row_161	BCL6	BCL6 transcription repressor [Source:HGNC Symbol;Acc:HGNC:1001]	12656	-0.165222	-0.0582401	No		row_161	NR3C1	nuclear receptor subfamily 3 group C member 1 [Source:HGNC Symbol;Acc:HGNC:7978]	12440	-0.152453	-0.0493978	No		row_161	GABARAPL1	GABA type A receptor associated protein like 1 [Source:HGNC Symbol;Acc:HGNC:4068]	13705	-0.255334	-0.124189	No		row_161	PMP22	peripheral myelin protein 22 [Source:HGNC Symbol;Acc:HGNC:9118]	14034	-0.299319	-0.124092	No
row_162	DOCK2	dedicator of cytokinesis 2 [Source:HGNC Symbol;Acc:HGNC:2988]	15365	-0.796467	-0.069092	No		row_162	XBP1	X-box binding protein 1 [Source:HGNC Symbol;Acc:HGNC:12801]	10224	-0.066157	0.155576	No		row_162	RNF19B	ring finger protein 19B [Source:HGNC Symbol;Acc:HGNC:26886]	12777	-0.173	-0.0624685	No		row_162	PPP1R3C	protein phosphatase 1 regulatory subunit 3C [Source:HGNC Symbol;Acc:HGNC:9293]	12513	-0.156796	-0.0507147	No		row_162	ETFBKMT	electron transfer flavoprotein subunit beta lysine methyltransferase [Source:HGNC Symbol;Acc:HGNC:28739]	13868	-0.275634	-0.128984	No		row_162	COL1A1	collagen type I alpha 1 chain [Source:HGNC Symbol;Acc:HGNC:2197]	14217	-0.329938	-0.129189	No
row_163	CLEC4A	C-type lectin domain family 4 member A [Source:HGNC Symbol;Acc:HGNC:13257]	15464	-0.893085	-0.0601738	No		row_163	RPA1	replication protein A1 [Source:HGNC Symbol;Acc:HGNC:10289]	10327	-0.0694577	0.151584	No		row_163	CCL5	C-C motif chemokine ligand 5 [Source:HGNC Symbol;Acc:HGNC:10632]	12992	-0.188338	-0.0723109	No		row_163	HOXB9	homeobox B9 [Source:HGNC Symbol;Acc:HGNC:5120]	12586	-0.161168	-0.0519421	No		row_163	IRF6	interferon regulatory factor 6 [Source:HGNC Symbol;Acc:HGNC:6121]	14073	-0.305503	-0.135834	No		row_163	NNMT	nicotinamide N-methyltransferase [Source:HGNC Symbol;Acc:HGNC:7861]	14247	-0.335682	-0.124568	No
row_164	CCND2	cyclin D2 [Source:HGNC Symbol;Acc:HGNC:1583]	15599	-1	-0.0517109	No		row_164	ATP5MC1	ATP synthase membrane subunit c locus 1 [Source:HGNC Symbol;Acc:HGNC:841]	10346	-0.069917	0.152888	No		row_164	ABCA1	ATP binding cassette subfamily A member 1 [Source:HGNC Symbol;Acc:HGNC:29]	13068	-0.193641	-0.0733158	No		row_164	CASP6	caspase 6 [Source:HGNC Symbol;Acc:HGNC:1507]	12681	-0.166442	-0.0544441	No		row_164	AMACR	alpha-methylacyl-CoA racemase [Source:HGNC Symbol;Acc:HGNC:451]	14197	-0.326299	-0.137192	No		row_164	GAS1	growth arrest specific 1 [Source:HGNC Symbol;Acc:HGNC:4165]	14250	-0.336009	-0.118245	No
row_165	TMEM100	transmembrane protein 100 [Source:HGNC Symbol;Acc:HGNC:25607]	15603	-1	-0.0350271	No		row_165	TBK1	TANK binding kinase 1 [Source:HGNC Symbol;Acc:HGNC:11584]	10351	-0.0699737	0.155075	No		row_165	SNN	stannin [Source:HGNC Symbol;Acc:HGNC:11149]	13181	-0.203222	-0.0764625	No		row_165	PHKG1	phosphorylase kinase catalytic subunit gamma 1 [Source:HGNC Symbol;Acc:HGNC:8930]	12766	-0.172316	-0.0561975	No		row_165	APLP1	amyloid beta precursor like protein 1 [Source:HGNC Symbol;Acc:HGNC:597]	14329	-0.352881	-0.138533	No		row_165	FAP	fibroblast activation protein alpha [Source:HGNC Symbol;Acc:HGNC:3590]	14266	-0.340348	-0.112655	No
row_166	CMKLR1	chemerin chemokine-like receptor 1 [Source:HGNC Symbol;Acc:HGNC:2121]	15666	-1.08746	-0.0205701	No		row_166	SORD	sorbitol dehydrogenase [Source:HGNC Symbol;Acc:HGNC:11184]	10412	-0.0714938	0.153794	No		row_166	KYNU	kynureninase [Source:HGNC Symbol;Acc:HGNC:6469]	13239	-0.207886	-0.0760632	No		row_166	DTNA	dystrobrevin alpha [Source:HGNC Symbol;Acc:HGNC:3057]	12883	-0.180572	-0.059793	No		row_166	SMPDL3A	sphingomyelin phosphodiesterase acid like 3A [Source:HGNC Symbol;Acc:HGNC:17389]	14345	-0.355998	-0.13253	No		row_166	APLP1	amyloid beta precursor like protein 1 [Source:HGNC Symbol;Acc:HGNC:597]	14329	-0.352881	-0.109776	No
row_167	SNAP91	synaptosome associated protein 91 [Source:HGNC Symbol;Acc:HGNC:14986]	15832	-1.41504	-0.00705001	No		row_167	DHFR	dihydrofolate reductase [Source:HGNC Symbol;Acc:HGNC:2861]	10468	-0.0730635	0.152882	No		row_167	EDN1	endothelin 1 [Source:HGNC Symbol;Acc:HGNC:3176]	13398	-0.221319	-0.0817544	No		row_167	NDST2	N-deacetylase and N-sulfotransferase 2 [Source:HGNC Symbol;Acc:HGNC:7681]	12921	-0.183077	-0.0583727	No		row_167	GLIPR2	GLI pathogenesis related 2 [Source:HGNC Symbol;Acc:HGNC:18007]	14382	-0.364411	-0.127681	No		row_167	LAMA2	laminin subunit alpha 2 [Source:HGNC Symbol;Acc:HGNC:6482]	14615	-0.426265	-0.119493	No
row_168	CXCL10	C-X-C motif chemokine ligand 10 [Source:HGNC Symbol;Acc:HGNC:10637]	15834	-1.42209	0.0168809	No		row_168	PFKL	phosphofructokinase, liver type [Source:HGNC Symbol;Acc:HGNC:8876]	10476	-0.0734403	0.155001	No		row_168	IRF1	interferon regulatory factor 1 [Source:HGNC Symbol;Acc:HGNC:6116]	13526	-0.235395	-0.0852277	No		row_168	CDKN1C	cyclin dependent kinase inhibitor 1C [Source:HGNC Symbol;Acc:HGNC:1786]	13065	-0.193385	-0.0634027	No		row_168	EEF1AKMT1	EEF1A lysine methyltransferase 1 [Source:HGNC Symbol;Acc:HGNC:27351]	14414	-0.369279	-0.122424	No		row_168	IL6	interleukin 6 [Source:HGNC Symbol;Acc:HGNC:6018]	14781	-0.478465	-0.120672	No
								row_169	PSMG1	proteasome assembly chaperone 1 [Source:HGNC Symbol;Acc:HGNC:3043]	10514	-0.0743902	0.155266	No		row_169	KLF2	KLF transcription factor 2 [Source:HGNC Symbol;Acc:HGNC:6347]	13582	-0.242518	-0.0840393	No		row_169	CSRP2	cysteine and glycine rich protein 2 [Source:HGNC Symbol;Acc:HGNC:2470]	13175	-0.202589	-0.0661079	No		row_169	PTH1R	parathyroid hormone 1 receptor [Source:HGNC Symbol;Acc:HGNC:9608]	14760	-0.473931	-0.134842	No		row_169	TNC	tenascin C [Source:HGNC Symbol;Acc:HGNC:5318]	14805	-0.485427	-0.1128	No
								row_170	CTH	cystathionine gamma-lyase [Source:HGNC Symbol;Acc:HGNC:2501]	10547	-0.0751247	0.155872	No		row_170	PER1	period circadian regulator 1 [Source:HGNC Symbol;Acc:HGNC:8845]	13738	-0.260125	-0.0887987	No		row_170	LARGE1	LARGE xylosyl- and glucuronyltransferase 1 [Source:HGNC Symbol;Acc:HGNC:6511]	13216	-0.206451	-0.0643979	No		row_170	GBP4	guanylate binding protein 4 [Source:HGNC Symbol;Acc:HGNC:20480]	15112	-0.621799	-0.144752	No		row_170	COL1A2	collagen type I alpha 2 chain [Source:HGNC Symbol;Acc:HGNC:2198]	14806	-0.485427	-0.103483	No
								row_171	CXCR4	C-X-C motif chemokine receptor 4 [Source:HGNC Symbol;Acc:HGNC:2561]	10731	-0.0812841	0.147199	No		row_171	IL15RA	interleukin 15 receptor subunit alpha [Source:HGNC Symbol;Acc:HGNC:5978]	13763	-0.262789	-0.0852738	No		row_171	RORA	RAR related orphan receptor A [Source:HGNC Symbol;Acc:HGNC:10258]	13323	-0.214898	-0.0666627	No		row_171	CCR4	C-C motif chemokine receptor 4 [Source:HGNC Symbol;Acc:HGNC:1605]	15137	-0.632629	-0.133917	No		row_171	DCN	decorin [Source:HGNC Symbol;Acc:HGNC:2705]	15007	-0.570678	-0.105091	No
								row_172	IFI30	IFI30 lysosomal thiol reductase [Source:HGNC Symbol;Acc:HGNC:5398]	10766	-0.0825053	0.147936	No		row_172	PNRC1	proline rich nuclear receptor coactivator 1 [Source:HGNC Symbol;Acc:HGNC:17278]	13786	-0.263646	-0.0816068	No		row_172	HSPA5	heat shock protein family A (Hsp70) member 5 [Source:HGNC Symbol;Acc:HGNC:5238]	13657	-0.250432	-0.0824656	No		row_172	P2RX4	purinergic receptor P2X 4 [Source:HGNC Symbol;Acc:HGNC:8535]	15140	-0.634528	-0.121663	No		row_172	THY1	Thy-1 cell surface antigen [Source:HGNC Symbol;Acc:HGNC:11801]	15084	-0.605721	-0.0982384	No
								row_173	SKAP2	src kinase associated phosphoprotein 2 [Source:HGNC Symbol;Acc:HGNC:15687]	10771	-0.0825903	0.150562	No		row_173	PLK2	polo like kinase 2 [Source:HGNC Symbol;Acc:HGNC:19699]	13923	-0.282249	-0.0847483	No		row_173	DDIT3	DNA damage inducible transcript 3 [Source:HGNC Symbol;Acc:HGNC:2726]	13732	-0.259387	-0.0818093	No		row_173	COCH	cochlin [Source:HGNC Symbol;Acc:HGNC:2180]	15295	-0.736966	-0.116956	No		row_173	ID2	inhibitor of DNA binding 2 [Source:HGNC Symbol;Acc:HGNC:5361]	15200	-0.671995	-0.0925634	No
								row_174	SLC1A4	solute carrier family 1 member 4 [Source:HGNC Symbol;Acc:HGNC:10942]	10913	-0.0875038	0.144746	No		row_174	HES1	hes family bHLH transcription factor 1 [Source:HGNC Symbol;Acc:HGNC:5192]	13995	-0.291806	-0.0836215	No		row_174	PNRC1	proline rich nuclear receptor coactivator 1 [Source:HGNC Symbol;Acc:HGNC:17278]	13786	-0.263646	-0.0797462	No		row_174	CCND2	cyclin D2 [Source:HGNC Symbol;Acc:HGNC:1583]	15599	-1	-0.116473	No		row_174	GREM1	gremlin 1, DAN family BMP antagonist [Source:HGNC Symbol;Acc:HGNC:2001]	15240	-0.695743	-0.0816599	No
								row_175	G6PD	glucose-6-phosphate dehydrogenase [Source:HGNC Symbol;Acc:HGNC:4057]	11059	-0.0924392	0.138851	No		row_175	OLR1	oxidized low density lipoprotein receptor 1 [Source:HGNC Symbol;Acc:HGNC:8133]	14268	-0.340652	-0.0941919	No		row_175	KLHL24	kelch like family member 24 [Source:HGNC Symbol;Acc:HGNC:25947]	13961	-0.286661	-0.0848161	No		row_175	CXCL10	C-X-C motif chemokine ligand 10 [Source:HGNC Symbol;Acc:HGNC:10637]	15834	-1.42209	-0.103423	No		row_175	PDGFRB	platelet derived growth factor receptor beta [Source:HGNC Symbol;Acc:HGNC:8804]	15685	-1.11548	-0.0881342	No
								row_176	EEF1E1	eukaryotic translation elongation factor 1 epsilon 1 [Source:HGNC Symbol;Acc:HGNC:3212]	11631	-0.112937	0.106885	No		row_176	PTGER4	prostaglandin E receptor 4 [Source:HGNC Symbol;Acc:HGNC:9596]	14327	-0.35252	-0.0910852	No		row_176	B3GALT6	beta-1,3-galactosyltransferase 6 [Source:HGNC Symbol;Acc:HGNC:17978]	14042	-0.300163	-0.0837026	No		row_176	CST7	cystatin F [Source:HGNC Symbol;Acc:HGNC:2479]	15874	-1.55254	-0.0755835	No		row_176	FMOD	fibromodulin [Source:HGNC Symbol;Acc:HGNC:3774]	15717	-1.16992	-0.0676279	No
								row_177	QDPR	quinoid dihydropteridine reductase [Source:HGNC Symbol;Acc:HGNC:9752]	11645	-0.113579	0.110025	No		row_177	NR4A1	nuclear receptor subfamily 4 group A member 1 [Source:HGNC Symbol;Acc:HGNC:7980]	14376	-0.362853	-0.0871521	No		row_177	PDK3	pyruvate dehydrogenase kinase 3 [Source:HGNC Symbol;Acc:HGNC:8811]	14089	-0.308066	-0.0802909	No		row_177	IL2RA	interleukin 2 receptor subunit alpha [Source:HGNC Symbol;Acc:HGNC:6008]	15959	-1.79751	-0.0457903	No		row_177	CTHRC1	collagen triple helix repeat containing 1 [Source:HGNC Symbol;Acc:HGNC:18831]	15740	-1.22239	-0.0455495	No
								row_178	PIK3R3	phosphoinositide-3-kinase regulatory subunit 3 [Source:HGNC Symbol;Acc:HGNC:8981]	11684	-0.115156	0.111649	No		row_178	NR4A3	nuclear receptor subfamily 4 group A member 3 [Source:HGNC Symbol;Acc:HGNC:7982]	14715	-0.454456	-0.0996909	No		row_178	SLC2A5	solute carrier family 2 member 5 [Source:HGNC Symbol;Acc:HGNC:11010]	14471	-0.383081	-0.0963964	No		row_178	IRF4	interferon regulatory factor 4 [Source:HGNC Symbol;Acc:HGNC:6119]	16090	-2.80735	0.000815667	No		row_178	FBLN5	fibulin 5 [Source:HGNC Symbol;Acc:HGNC:3602]	15945	-1.74723	-0.0248276	No
								row_179	HSP90B1	heat shock protein 90 beta family member 1 [Source:HGNC Symbol;Acc:HGNC:12028]	11880	-0.123298	0.103685	No		row_179	GCH1	GTP cyclohydrolase 1 [Source:HGNC Symbol;Acc:HGNC:4193]	14776	-0.477793	-0.0943105	No		row_179	DPYSL4	dihydropyrimidinase like 4 [Source:HGNC Symbol;Acc:HGNC:3016]	14494	-0.391768	-0.0897641	No										row_179	BGN	biglycan [Source:HGNC Symbol;Acc:HGNC:1044]	15960	-1.80735	0.00897978	No
								row_180	DDIT4	DNA damage inducible transcript 4 [Source:HGNC Symbol;Acc:HGNC:24944]	12030	-0.130419	0.0988612	No		row_180	IL6	interleukin 6 [Source:HGNC Symbol;Acc:HGNC:6018]	14781	-0.478465	-0.0853976	No		row_180	CCN5	cellular communication network factor 5 [Source:HGNC Symbol;Acc:HGNC:12770]	14698	-0.448381	-0.0933479	No
								row_181	TUBA4A	tubulin alpha 4a [Source:HGNC Symbol;Acc:HGNC:12407]	12145	-0.137004	0.0964676	No		row_181	RIGI	RNA sensor RIG-I [Source:HGNC Symbol;Acc:HGNC:19102]	14785	-0.479173	-0.0764083	No		row_181	IL6	interleukin 6 [Source:HGNC Symbol;Acc:HGNC:6018]	14781	-0.478465	-0.0887124	No
								row_182	MCM2	minichromosome maintenance complex component 2 [Source:HGNC Symbol;Acc:HGNC:6944]	12167	-0.138378	0.099969	No		row_182	TNC	tenascin C [Source:HGNC Symbol;Acc:HGNC:5318]	14805	-0.485427	-0.0683049	No		row_182	ACKR3	atypical chemokine receptor 3 [Source:HGNC Symbol;Acc:HGNC:23692]	14904	-0.518444	-0.0857727	No
								row_183	GLRX	glutaredoxin [Source:HGNC Symbol;Acc:HGNC:4330]	12170	-0.138419	0.104666	No		row_183	ACKR3	atypical chemokine receptor 3 [Source:HGNC Symbol;Acc:HGNC:23692]	14904	-0.518444	-0.0645341	No		row_183	DCN	decorin [Source:HGNC Symbol;Acc:HGNC:2705]	15007	-0.570678	-0.0805075	No
								row_184	CCNG1	cyclin G1 [Source:HGNC Symbol;Acc:HGNC:1592]	12244	-0.142188	0.105031	No		row_184	NR4A2	nuclear receptor subfamily 4 group A member 2 [Source:HGNC Symbol;Acc:HGNC:7981]	14934	-0.536506	-0.0560808	No		row_184	TGFB3	transforming growth factor beta 3 [Source:HGNC Symbol;Acc:HGNC:11769]	15091	-0.609463	-0.0732548	No
								row_185	HMBS	hydroxymethylbilane synthase [Source:HGNC Symbol;Acc:HGNC:4982]	12262	-0.143184	0.108952	No		row_185	CCL2	C-C motif chemokine ligand 2 [Source:HGNC Symbol;Acc:HGNC:10618]	14992	-0.562263	-0.0488939	No		row_185	PKLR	pyruvate kinase L/R [Source:HGNC Symbol;Acc:HGNC:9020]	15107	-0.621488	-0.0614829	No
								row_186	UNG	uracil DNA glycosylase [Source:HGNC Symbol;Acc:HGNC:12572]	12341	-0.147488	0.109187	No		row_186	KLF9	KLF transcription factor 9 [Source:HGNC Symbol;Acc:HGNC:1123]	15138	-0.633618	-0.0458711	No		row_186	INHA	inhibin subunit alpha [Source:HGNC Symbol;Acc:HGNC:6065]	15511	-0.946758	-0.0674392	No
								row_187	SRD5A1	steroid 5 alpha-reductase 1 [Source:HGNC Symbol;Acc:HGNC:11284]	12350	-0.147921	0.113838	No		row_187	ID2	inhibitor of DNA binding 2 [Source:HGNC Symbol;Acc:HGNC:5361]	15200	-0.671995	-0.0368339	No		row_187	TKTL1	transketolase like 1 [Source:HGNC Symbol;Acc:HGNC:11835]	15522	-0.954196	-0.0485464	No
								row_188	FADS2	fatty acid desaturase 2 [Source:HGNC Symbol;Acc:HGNC:3575]	12424	-0.152003	0.114545	No		row_188	IFIH1	interferon induced with helicase C domain 1 [Source:HGNC Symbol;Acc:HGNC:18873]	15309	-0.742883	-0.0293929	No		row_188	FBP1	fructose-bisphosphatase 1 [Source:HGNC Symbol;Acc:HGNC:3606]	15604	-1	-0.0331784	No
								row_189	TM7SF2	transmembrane 7 superfamily member 2 [Source:HGNC Symbol;Acc:HGNC:11863]	12441	-0.152462	0.118851	No		row_189	IL18	interleukin 18 [Source:HGNC Symbol;Acc:HGNC:5986]	15348	-0.779524	-0.0168506	No		row_189	PCK1	phosphoenolpyruvate carboxykinase 1 [Source:HGNC Symbol;Acc:HGNC:8724]	15796	-1.34104	-0.017746	No
								row_190	CALR	calreticulin [Source:HGNC Symbol;Acc:HGNC:1455]	12536	-0.158339	0.118459	No		row_190	CXCL11	C-X-C motif chemokine ligand 11 [Source:HGNC Symbol;Acc:HGNC:10638]	15447	-0.879822	-0.00615821	No		row_190	BGN	biglycan [Source:HGNC Symbol;Acc:HGNC:1044]	15960	-1.80735	0.00898602	No
								row_191	SDF2L1	stromal cell derived factor 2 like 1 [Source:HGNC Symbol;Acc:HGNC:10676]	13186	-0.203569	0.0847472	No		row_191	IFIT2	interferon induced protein with tetratricopeptide repeats 2 [Source:HGNC Symbol;Acc:HGNC:5409]	15639	-1.04545	0.0018615	No
								row_192	FDXR	ferredoxin reductase [Source:HGNC Symbol;Acc:HGNC:3642]	13265	-0.209796	0.0871534	No		row_192	CXCL10	C-X-C motif chemokine ligand 10 [Source:HGNC Symbol;Acc:HGNC:10637]	15834	-1.42209	0.0169067	No
								row_193	FKBP2	FKBP prolyl isomerase 2 [Source:HGNC Symbol;Acc:HGNC:3718]	13530	-0.235762	0.07877	No
								row_194	HSPA5	heat shock protein family A (Hsp70) member 5 [Source:HGNC Symbol;Acc:HGNC:5238]	13657	-0.250432	0.0795742	No
								row_195	DDIT3	DNA damage inducible transcript 3 [Source:HGNC Symbol;Acc:HGNC:2726]	13732	-0.259387	0.0839599	No
								row_196	MLLT11	MLLT11 transcription factor 7 cofactor [Source:HGNC Symbol;Acc:HGNC:16997]	14046	-0.301243	0.0747774	No
								row_197	CFP	complement factor properdin [Source:HGNC Symbol;Acc:HGNC:8864]	15227	-0.685364	0.0244684	No
								row_198	CORO1A	coronin 1A [Source:HGNC Symbol;Acc:HGNC:2252]	15444	-0.876618	0.0414335	No
[truncated: 54 more columns]
